# Supplementary material for: RNA-binding protein gene NOP58 exhibits crucial prognostic and therapeutic value in Ewing sarcoma
Source: Hereditas. 2025 May 14;162:76. doi: 10.1186/s41065-025-00440-5 (PMC12076867; doi:10.1186/s41065-025-00440-5)
Supplement: Supplementary file 4 — Supplementary Material 4: Table S2. 179 candidate genes. [file 41065_2025_440_MOESM4_ESM.xlsx]

## Sheet: Table S2
Table S2. 179 candidate genes.
WDR12
CDC5L
KPNB1
KIAA0020
RBFOX2
ZC3H15
SRSF10
RBM25
TPR
METTL3
WDR3
ZNF326
TNPO2
NCBP2
DHX36
DHX9
NONO
SFPQ
TRMT5
GNL2
XPO5
ZNHIT6
DICER1
ZNF638
THOC2
SSB
IPO4
CAPRIN1
TIA1
CDC40
U2SURP
CSTF3
SRSF11
SREK1
RPS28
RPL12
SON
SPATS2
XRN2
RSRC1
LARS
DDX18
EIF3M
SRP72
RPS3
CCAR1
QTRT1
EXOSC4
EXOSC10
CCDC59
NYNRIN
MAK16
NOP58
OAS3
NOC3L
MYEF2
RPS8
TRMT6
RPS21
RBBP6
SMAD9
CLK4
PRPF4B
CLK1
EIF4A1
SNRPE
RBM27
EIF3D
MATR3
ABCE1
GNL3
FAM120C
WDR36
BARD1
RUVBL1
THOC1
IPO5
TCERG1
PRKDC
RIOK1
TRMT13
IREB2
AQR
SNRPG
RPL17
PAIP2B
XPOT
MRPL17
UTP23
PRPF38B
DHX40
CARHSP1
RNPC3
RPL24
EIF3H
RC3H2
DROSHA
NUDT16
ZRANB2
ZC3H14
AGO3
EZH2
SNRPB2
HEATR1
CPSF3
RPF2
INTS3
EIF2AK2
EIF2AK4
ZCCHC6
RAVER2
PPARGC1A
ZC3H13
VARS2
INTS7
PPIL3
PPWD1
CWC27
LUC7L3
LUC7L
NIP7
RPL3
RPL36
EEF1A1
NIFK
CMSS1
UTP14A
HNRNPA1
NAT10
POLR2K
RPL5
RPS17
TTF2
RBM11
PTBP2
ZFC3H1
DHX33
XPO1
RBM39
CPEB2
SECISBP2L
TROVE2
RPL18A
ESF1
APEX1
PSIP1
NOB1
RPSA
NR0B1
RPL18
SRSF6
SRSF7
SUZ12
TGS1
RPS19
PRPF40A
NOL8
NSA2
DDX10
NSRP1
ACIN1
RPP40
RPL35A
NAF1
EIF4E3
PAPOLA
RPS7
MAGOHB
DCP1B
PTRH2
RPL11
CCNT2
RPL8
MRPL42
BAZ2B
EIF3E
TOP1
HNRNPU
SETX
