# Supplementary material for: RNA-binding protein gene NOP58 exhibits crucial prognostic and therapeutic value in Ewing sarcoma
Source: Hereditas. 2025 May 14;162:76. doi: 10.1186/s41065-025-00440-5 (PMC12076867; doi:10.1186/s41065-025-00440-5)
Supplement: Supplementary file 5 — Supplementary Material 5: Table S3. GO and KEGG enrichment analysis. [file 41065_2025_440_MOESM5_ESM.xlsx]

## Sheet: KEGG
Table S3. GO and KEGG enrichment analysis.
	ID	Description	GeneRatio	BgRatio	pvalue	p.adjust	qvalue	geneID	Count
hsa03040	hsa03040	Spliceosome	21/98	154/8217	5.01266e-17	3.0076e-15	2.69101e-15	988/10772/58517/22916/57187/51362/23350/6635/9984/10915/9716/6637/55119/6629/3178/6431/6432/55660/22985/55110/3192	21
hsa03010	hsa03010	Ribosome	20/98	167/8217	4.02282e-15	1.20684e-13	1.07981e-13	6234/6136/6188/6202/6227/6139/63875/6152/6122/25873/6125/6218/6142/3921/6141/6223/6165/6201/6135/6132	20
hsa05171	hsa05171	Coronavirus disease - COVID-19	21/98	232/8217	2.19913e-13	4.39826e-12	3.93528e-12	6234/6136/6188/4940/6202/6227/6139/6152/5610/6122/25873/6125/6218/6142/3921/6141/6223/6165/6201/6135/6132	21
hsa03013	hsa03013	Nucleocytoplasmic transport	14/98	108/8217	2.53981e-11	3.80972e-10	3.4087e-10	3837/7175/30000/22916/57510/57187/79711/9984/3843/11260/1915/7514/22985/55110	14
hsa03008	hsa03008	Ribosome biogenesis in eukaryotes	14/98	118/8217	8.60912e-11	1.03309e-09	9.24347e-10	10885/29889/22803/51602/26354/134430/83732/29102/55127/10813/55226/7514/28987/10799	14
hsa03018	hsa03018	RNA degradation	6/98	79/8217	0.00033989	0.0033989	0.00304112	170506/22803/54512/5394/131870/196513	6
hsa03015	hsa03015	mRNA surveillance pathway	6/98	97/8217	0.00101732	0.00871988	0.007802	22916/1479/51692/22985/10914/55110	6
hsa05134	hsa05134	Legionellosis	3/98	57/8217	0.0302708	0.227031	0.203133	57396/1195/1915	3
hsa03250	hsa03250	Viral life cycle - HIV-1	3/98	63/8217	0.0390513	0.260342	0.232938	7514/11168/905	3

## Sheet: GO terms
	ONTOLOGY	ID	Description	GeneRatio	BgRatio	pvalue	p.adjust	qvalue	geneID	Count
GO:0006397	BP	GO:0006397	mRNA processing	59/169	500/18800	5.2709e-50	8.31221e-47	6.94649e-47	CDC5L/RBFOX2/SRSF10/RBM25/METTL3/ZNF326/NCBP2/DHX36/DHX9/NONO/SFPQ/THOC2/TIA1/CDC40/CSTF3/SRSF11/SREK1/SON/XRN2/RSRC1/RBBP6/PRPF4B/SNRPE/RBM27/BARD1/THOC1/TCERG1/AQR/SNRPG/PRPF38B/RNPC3/ZRANB2/ZC3H14/SNRPB2/CPSF3/RAVER2/PPARGC1A/ZC3H13/PPIL3/PPWD1/CWC27/LUC7L3/LUC7L/HNRNPA1/TTF2/RBM11/PTBP2/RBM39/PSIP1/SRSF6/SRSF7/TGS1/PRPF40A/NSRP1/ACIN1/PAPOLA/MAGOHB/HNRNPU/SETX	59
GO:0022613	BP	GO:0022613	ribonucleoprotein complex biogenesis	55/169	448/18800	2.30458e-47	1.81716e-44	1.5186e-44	WDR12/SRSF10/WDR3/DHX9/GNL2/ZNHIT6/RPS28/XRN2/DDX18/EXOSC4/EXOSC10/MAK16/NOP58/RPS8/RPS21/SNRPE/ABCE1/WDR36/RUVBL1/PRKDC/RIOK1/SNRPG/UTP23/RPL24/DROSHA/NUDT16/HEATR1/RPF2/LUC7L3/LUC7L/NIP7/RPL3/NIFK/UTP14A/NAT10/RPL5/RPS17/PTBP2/XPO1/ESF1/PSIP1/NOB1/RPSA/SRSF6/TGS1/RPS19/NOL8/NSA2/DDX10/RPP40/RPL35A/NAF1/RPS7/RPL11/SETX	55
GO:0008380	BP	GO:0008380	RNA splicing	53/169	438/18800	3.27694e-45	1.72258e-42	1.43956e-42	CDC5L/RBFOX2/SRSF10/RBM25/METTL3/ZNF326/NCBP2/DHX9/NONO/SFPQ/ZNF638/THOC2/TIA1/CDC40/SRSF11/SREK1/SON/RSRC1/CLK4/PRPF4B/CLK1/SNRPE/THOC1/TCERG1/AQR/SNRPG/PRPF38B/RNPC3/ZRANB2/SNRPB2/RAVER2/PPARGC1A/ZC3H13/PPIL3/PPWD1/CWC27/LUC7L3/LUC7L/HNRNPA1/TTF2/RBM11/PTBP2/RBM39/PSIP1/SRSF6/SRSF7/TGS1/PRPF40A/NSRP1/ACIN1/MAGOHB/HNRNPU/SETX	53
GO:0042254	BP	GO:0042254	ribosome biogenesis	43/169	304/18800	2.30997e-39	9.10705e-37	7.61074e-37	WDR12/WDR3/GNL2/ZNHIT6/RPS28/XRN2/DDX18/EXOSC4/EXOSC10/MAK16/NOP58/RPS8/RPS21/ABCE1/WDR36/PRKDC/RIOK1/UTP23/RPL24/DROSHA/NUDT16/HEATR1/RPF2/NIP7/RPL3/NIFK/UTP14A/NAT10/RPL5/RPS17/XPO1/ESF1/NOB1/RPSA/RPS19/NOL8/NSA2/DDX10/RPP40/RPL35A/NAF1/RPS7/RPL11	43
GO:0034470	BP	GO:0034470	ncRNA processing	46/169	424/18800	8.11844e-37	2.56056e-34	2.13985e-34	WDR12/METTL3/WDR3/TRMT5/ZNHIT6/DICER1/SSB/RPS28/XRN2/DDX18/QTRT1/EXOSC4/EXOSC10/MAK16/NOP58/RPS8/TRMT6/RPS21/WDR36/PRKDC/RIOK1/TRMT13/UTP23/DROSHA/NUDT16/AGO3/HEATR1/RPF2/INTS3/INTS7/NIFK/UTP14A/NAT10/RPL5/RPS17/ESF1/NOB1/RPS19/NOL8/NSA2/DDX10/RPP40/RPL35A/NAF1/RPS7/RPL11	46
GO:0006364	BP	GO:0006364	rRNA processing	35/169	226/18800	2.19638e-33	5.77281e-31	4.82432e-31	WDR12/WDR3/ZNHIT6/RPS28/XRN2/DDX18/EXOSC4/EXOSC10/MAK16/NOP58/RPS8/RPS21/WDR36/PRKDC/RIOK1/UTP23/NUDT16/HEATR1/RPF2/NIFK/UTP14A/NAT10/RPL5/RPS17/ESF1/NOB1/RPS19/NOL8/NSA2/DDX10/RPP40/RPL35A/NAF1/RPS7/RPL11	35
GO:0016072	BP	GO:0016072	rRNA metabolic process	36/169	264/18800	2.72194e-32	6.13213e-30	5.12461e-30	WDR12/WDR3/ZNHIT6/RPS28/XRN2/DDX18/EXOSC4/EXOSC10/MAK16/NOP58/RPS8/RPS21/WDR36/PRKDC/RIOK1/UTP23/DROSHA/NUDT16/HEATR1/RPF2/NIFK/UTP14A/NAT10/RPL5/RPS17/ESF1/NOB1/RPS19/NOL8/NSA2/DDX10/RPP40/RPL35A/NAF1/RPS7/RPL11	36
GO:0000377	BP	GO:0000377	RNA splicing, via transesterification reactions with bulged adenosine as nucleophile	37/169	321/18800	1.83874e-30	3.22188e-28	2.69252e-28	CDC5L/RBFOX2/SRSF10/RBM25/METTL3/NCBP2/DHX9/SFPQ/TIA1/CDC40/SON/RSRC1/PRPF4B/SNRPE/AQR/SNRPG/RNPC3/SNRPB2/RAVER2/PPIL3/PPWD1/CWC27/LUC7L3/LUC7L/HNRNPA1/RBM11/PTBP2/RBM39/PSIP1/SRSF6/SRSF7/TGS1/PRPF40A/NSRP1/MAGOHB/HNRNPU/SETX	37
GO:0000398	BP	GO:0000398	mRNA splicing, via spliceosome	37/169	321/18800	1.83874e-30	3.22188e-28	2.69252e-28	CDC5L/RBFOX2/SRSF10/RBM25/METTL3/NCBP2/DHX9/SFPQ/TIA1/CDC40/SON/RSRC1/PRPF4B/SNRPE/AQR/SNRPG/RNPC3/SNRPB2/RAVER2/PPIL3/PPWD1/CWC27/LUC7L3/LUC7L/HNRNPA1/RBM11/PTBP2/RBM39/PSIP1/SRSF6/SRSF7/TGS1/PRPF40A/NSRP1/MAGOHB/HNRNPU/SETX	37
GO:0000375	BP	GO:0000375	RNA splicing, via transesterification reactions	37/169	325/18800	2.90682e-30	4.58406e-28	3.83089e-28	CDC5L/RBFOX2/SRSF10/RBM25/METTL3/NCBP2/DHX9/SFPQ/TIA1/CDC40/SON/RSRC1/PRPF4B/SNRPE/AQR/SNRPG/RNPC3/SNRPB2/RAVER2/PPIL3/PPWD1/CWC27/LUC7L3/LUC7L/HNRNPA1/RBM11/PTBP2/RBM39/PSIP1/SRSF6/SRSF7/TGS1/PRPF40A/NSRP1/MAGOHB/HNRNPU/SETX	37
GO:0002181	BP	GO:0002181	cytoplasmic translation	28/169	146/18800	1.68116e-29	2.41018e-27	2.01418e-27	ZC3H15/METTL3/DHX36/DHX9/RPS28/RPL12/EIF3M/RPS3/RPS8/RPS21/EIF4A1/EIF3D/RPL17/RPL24/RPL3/RPL36/RPL5/RPS17/CPEB2/RPL18A/RPSA/RPL18/RPS19/RPL35A/RPS7/RPL11/RPL8/HNRNPU	28
GO:0022618	BP	GO:0022618	ribonucleoprotein complex assembly	23/169	200/18800	4.20363e-19	5.52428e-17	4.61662e-17	SRSF10/DHX9/ZNHIT6/RPS28/SNRPE/RUVBL1/PRKDC/SNRPG/RPL24/RPF2/LUC7L3/LUC7L/RPL3/RPL5/PTBP2/PSIP1/RPSA/SRSF6/TGS1/RPS19/NAF1/RPL11/SETX	23
GO:0071826	BP	GO:0071826	ribonucleoprotein complex subunit organization	23/169	208/18800	1.02815e-18	1.24722e-16	1.0423e-16	SRSF10/DHX9/ZNHIT6/RPS28/SNRPE/RUVBL1/PRKDC/SNRPG/RPL24/RPF2/LUC7L3/LUC7L/RPL3/RPL5/PTBP2/PSIP1/RPSA/SRSF6/TGS1/RPS19/NAF1/RPL11/SETX	23
GO:1903311	BP	GO:1903311	regulation of mRNA metabolic process	25/169	294/18800	1.70467e-17	1.92019e-15	1.6047e-15	RBFOX2/SRSF10/RBM25/METTL3/NCBP2/DHX36/DHX9/TIA1/SON/MYEF2/BARD1/CARHSP1/RC3H2/ZC3H14/RAVER2/HNRNPA1/RBM11/RBM39/APEX1/SRSF6/SRSF7/NSRP1/PAPOLA/DCP1B/HNRNPU	25
GO:0050684	BP	GO:0050684	regulation of mRNA processing	19/169	139/18800	2.20404e-17	2.31718e-15	1.93646e-15	RBFOX2/SRSF10/RBM25/NCBP2/DHX36/DHX9/TIA1/SON/BARD1/ZC3H14/RAVER2/HNRNPA1/RBM11/RBM39/SRSF6/SRSF7/NSRP1/PAPOLA/HNRNPU	19
GO:0042274	BP	GO:0042274	ribosomal small subunit biogenesis	15/169	74/18800	1.24076e-16	1.22293e-14	1.022e-14	WDR3/RPS28/RPS8/RPS21/PRKDC/RIOK1/UTP23/HEATR1/NAT10/RPS17/NOB1/RPSA/RPS19/RPP40/RPS7	15
GO:0043484	BP	GO:0043484	regulation of RNA splicing	18/169	154/18800	2.69725e-15	2.50209e-13	2.09099e-13	RBFOX2/SRSF10/RBM25/ZNF326/TIA1/SON/CLK4/CLK1/RAVER2/HNRNPA1/RBM11/PTBP2/RBM39/SRSF6/SRSF7/NSRP1/HNRNPU/SETX	18
GO:0006401	BP	GO:0006401	RNA catabolic process	22/169	280/18800	8.70242e-15	7.62429e-13	6.3716e-13	METTL3/NCBP2/DHX36/DHX9/DICER1/SSB/XRN2/EXOSC4/EXOSC10/MYEF2/CARHSP1/RC3H2/DROSHA/NUDT16/ZC3H14/AGO3/APEX1/NAF1/MAGOHB/DCP1B/EIF3E/HNRNPU	22
GO:0006413	BP	GO:0006413	translational initiation	16/169	120/18800	1.22507e-14	1.01681e-12	8.49744e-13	TPR/METTL3/NCBP2/EIF3M/RPS3/EIF4A1/EIF3D/ABCE1/PAIP2B/EIF3H/EIF2AK2/EIF2AK4/RPS17/DHX33/EIF4E3/EIF3E	16
GO:0006403	BP	GO:0006403	RNA localization	19/169	196/18800	1.43775e-14	1.13367e-12	9.47404e-13	KPNB1/TPR/NCBP2/DHX36/DHX9/XPO5/ZNHIT6/THOC2/SSB/EXOSC10/NOP58/RUVBL1/THOC1/XPOT/HNRNPA1/XPO1/SRSF7/NAF1/HNRNPU	19
GO:0042273	BP	GO:0042273	ribosomal large subunit biogenesis	13/169	72/18800	7.03083e-14	5.27982e-12	4.41233e-12	WDR12/ZNHIT6/DDX18/MAK16/RPL24/RPF2/NIP7/RPL3/NIFK/RPL5/NSA2/RPL35A/RPL11	13
GO:0006417	BP	GO:0006417	regulation of translation	26/169	463/18800	7.9992e-14	5.73397e-12	4.79186e-12	TPR/METTL3/NCBP2/DHX36/DHX9/CAPRIN1/TIA1/RPS3/EIF3D/ABCE1/PRKDC/IREB2/PAIP2B/EIF3H/RC3H2/AGO3/EIF2AK2/EIF2AK4/NAT10/RPL5/CPEB2/SECISBP2L/EIF4E3/DCP1B/EIF3E/HNRNPU	26
GO:0006402	BP	GO:0006402	mRNA catabolic process	19/169	233/18800	3.35252e-13	2.29866e-11	1.92099e-11	METTL3/NCBP2/DHX36/DHX9/SSB/XRN2/EXOSC4/EXOSC10/MYEF2/CARHSP1/RC3H2/NUDT16/ZC3H14/AGO3/APEX1/MAGOHB/DCP1B/EIF3E/HNRNPU	19
GO:0090501	BP	GO:0090501	RNA phosphodiester bond hydrolysis	16/169	152/18800	5.28054e-13	3.46975e-11	2.89966e-11	NCBP2/DICER1/CSTF3/XRN2/EXOSC4/EXOSC10/NYNRIN/RPS21/UTP23/DROSHA/NUDT16/AGO3/CPSF3/APEX1/NOB1/RPP40	16
GO:0030490	BP	GO:0030490	maturation of SSU-rRNA	11/169	51/18800	7.78684e-13	4.91194e-11	4.10489e-11	WDR3/RPS28/RPS8/RPS21/RIOK1/UTP23/HEATR1/NAT10/NOB1/RPS19/RPP40	11
GO:0000380	BP	GO:0000380	alternative mRNA splicing, via spliceosome	12/169	77/18800	4.16221e-12	2.52454e-10	2.10975e-10	RBFOX2/RBM25/DHX9/SFPQ/TIA1/RSRC1/RAVER2/HNRNPA1/RBM11/SRSF6/NSRP1/HNRNPU	12
GO:0090305	BP	GO:0090305	nucleic acid phosphodiester bond hydrolysis	18/169	244/18800	7.9061e-12	4.61775e-10	3.85904e-10	NCBP2/DICER1/CSTF3/XRN2/RPS3/EXOSC4/EXOSC10/NYNRIN/RPS21/UTP23/DROSHA/NUDT16/AGO3/CPSF3/APEX1/NOB1/RPP40/DCP1B	18
GO:0048024	BP	GO:0048024	regulation of mRNA splicing, via spliceosome	13/169	103/18800	8.3481e-12	4.70177e-10	3.92926e-10	RBFOX2/SRSF10/RBM25/TIA1/SON/RAVER2/HNRNPA1/RBM11/RBM39/SRSF6/SRSF7/NSRP1/HNRNPU	13
GO:0034655	BP	GO:0034655	nucleobase-containing compound catabolic process	22/169	405/18800	1.47617e-11	8.02731e-10	6.7084e-10	METTL3/NCBP2/DHX36/DHX9/DICER1/SSB/XRN2/EXOSC4/EXOSC10/MYEF2/CARHSP1/RC3H2/DROSHA/NUDT16/ZC3H14/AGO3/APEX1/NAF1/MAGOHB/DCP1B/EIF3E/HNRNPU	22
GO:0046700	BP	GO:0046700	heterocycle catabolic process	22/169	443/18800	8.36023e-11	4.39469e-09	3.67263e-09	METTL3/NCBP2/DHX36/DHX9/DICER1/SSB/XRN2/EXOSC4/EXOSC10/MYEF2/CARHSP1/RC3H2/DROSHA/NUDT16/ZC3H14/AGO3/APEX1/NAF1/MAGOHB/DCP1B/EIF3E/HNRNPU	22
GO:0017148	BP	GO:0017148	negative regulation of translation	17/169	248/18800	9.86622e-11	5.01904e-09	4.1944e-09	TPR/METTL3/DHX36/DHX9/CAPRIN1/TIA1/RPS3/IREB2/PAIP2B/RC3H2/AGO3/EIF2AK2/EIF2AK4/CPEB2/DCP1B/EIF3E/HNRNPU	17
GO:0044270	BP	GO:0044270	cellular nitrogen compound catabolic process	22/169	449/18800	1.08145e-10	5.32954e-09	4.45388e-09	METTL3/NCBP2/DHX36/DHX9/DICER1/SSB/XRN2/EXOSC4/EXOSC10/MYEF2/CARHSP1/RC3H2/DROSHA/NUDT16/ZC3H14/AGO3/APEX1/NAF1/MAGOHB/DCP1B/EIF3E/HNRNPU	22
GO:0042255	BP	GO:0042255	ribosome assembly	10/169	62/18800	1.89506e-10	9.05607e-09	7.56814e-09	RPS28/PRKDC/RPL24/RPF2/NIP7/RPL3/RPL5/RPSA/RPS19/RPL11	10
GO:0090502	BP	GO:0090502	RNA phosphodiester bond hydrolysis, endonucleolytic	11/169	83/18800	2.06049e-10	9.55703e-09	7.98679e-09	DICER1/NYNRIN/RPS21/UTP23/DROSHA/NUDT16/AGO3/CPSF3/APEX1/NOB1/RPP40	11
GO:0019439	BP	GO:0019439	aromatic compound catabolic process	22/169	466/18800	2.19362e-10	9.88381e-09	8.25988e-09	METTL3/NCBP2/DHX36/DHX9/DICER1/SSB/XRN2/EXOSC4/EXOSC10/MYEF2/CARHSP1/RC3H2/DROSHA/NUDT16/ZC3H14/AGO3/APEX1/NAF1/MAGOHB/DCP1B/EIF3E/HNRNPU	22
GO:2000113	BP	GO:2000113	negative regulation of cellular macromolecule biosynthetic process	17/169	275/18800	4.9097e-10	2.15072e-08	1.79735e-08	TPR/METTL3/DHX36/DHX9/CAPRIN1/TIA1/RPS3/IREB2/PAIP2B/RC3H2/AGO3/EIF2AK2/EIF2AK4/CPEB2/DCP1B/EIF3E/HNRNPU	17
GO:0034249	BP	GO:0034249	negative regulation of cellular amide metabolic process	17/169	276/18800	5.19172e-10	2.2128e-08	1.84923e-08	TPR/METTL3/DHX36/DHX9/CAPRIN1/TIA1/RPS3/IREB2/PAIP2B/RC3H2/AGO3/EIF2AK2/EIF2AK4/CPEB2/DCP1B/EIF3E/HNRNPU	17
GO:0031123	BP	GO:0031123	RNA 3'-end processing	12/169	117/18800	6.36809e-10	2.64276e-08	2.20855e-08	NCBP2/DHX36/SSB/CSTF3/EXOSC4/EXOSC10/RPS21/BARD1/ZC3H14/CPSF3/INTS7/PAPOLA	12
GO:1901361	BP	GO:1901361	organic cyclic compound catabolic process	22/169	494/18800	6.58252e-10	2.6617e-08	2.22438e-08	METTL3/NCBP2/DHX36/DHX9/DICER1/SSB/XRN2/EXOSC4/EXOSC10/MYEF2/CARHSP1/RC3H2/DROSHA/NUDT16/ZC3H14/AGO3/APEX1/NAF1/MAGOHB/DCP1B/EIF3E/HNRNPU	22
GO:0000460	BP	GO:0000460	maturation of 5.8S rRNA	8/169	35/18800	6.91164e-10	2.72491e-08	2.2772e-08	WDR12/EXOSC4/EXOSC10/MAK16/RPS21/PRKDC/NSA2/RPP40	8
GO:0000956	BP	GO:0000956	nuclear-transcribed mRNA catabolic process	12/169	121/18800	9.42785e-10	3.62627e-08	3.03047e-08	NCBP2/DHX36/DHX9/SSB/XRN2/EXOSC4/EXOSC10/RC3H2/MAGOHB/DCP1B/EIF3E/HNRNPU	12
GO:0006913	BP	GO:0006913	nucleocytoplasmic transport	17/169	308/18800	2.76067e-09	1.01246e-07	8.46109e-08	KPNB1/TPR/TNPO2/NCBP2/DHX9/XPO5/THOC2/SSB/IPO4/RSRC1/ABCE1/BARD1/THOC1/IPO5/XPOT/HNRNPA1/XPO1	17
GO:0051169	BP	GO:0051169	nuclear transport	17/169	308/18800	2.76067e-09	1.01246e-07	8.46109e-08	KPNB1/TPR/TNPO2/NCBP2/DHX9/XPO5/THOC2/SSB/IPO4/RSRC1/ABCE1/BARD1/THOC1/IPO5/XPOT/HNRNPA1/XPO1	17
GO:0000381	BP	GO:0000381	regulation of alternative mRNA splicing, via spliceosome	9/169	60/18800	3.08889e-09	1.10709e-07	9.25188e-08	RBFOX2/RBM25/TIA1/RAVER2/HNRNPA1/RBM11/SRSF6/NSRP1/HNRNPU	9
GO:0000470	BP	GO:0000470	maturation of LSU-rRNA	7/169	28/18800	4.22944e-09	1.48218e-07	1.23866e-07	WDR12/ZNHIT6/DDX18/MAK16/RPF2/NIFK/NSA2	7
GO:0051168	BP	GO:0051168	nuclear export	12/169	156/18800	1.72634e-08	5.91835e-07	4.94595e-07	TPR/NCBP2/DHX9/XPO5/THOC2/SSB/ABCE1/BARD1/THOC1/XPOT/HNRNPA1/XPO1	12
GO:0050657	BP	GO:0050657	nucleic acid transport	12/169	159/18800	2.13774e-08	7.02336e-07	5.86941e-07	KPNB1/TPR/NCBP2/DHX9/XPO5/THOC2/SSB/THOC1/XPOT/HNRNPA1/XPO1/SRSF7	12
GO:0050658	BP	GO:0050658	RNA transport	12/169	159/18800	2.13774e-08	7.02336e-07	5.86941e-07	KPNB1/TPR/NCBP2/DHX9/XPO5/THOC2/SSB/THOC1/XPOT/HNRNPA1/XPO1/SRSF7	12
GO:0051236	BP	GO:0051236	establishment of RNA localization	12/169	162/18800	2.63505e-08	8.48056e-07	7.08718e-07	KPNB1/TPR/NCBP2/DHX9/XPO5/THOC2/SSB/THOC1/XPOT/HNRNPA1/XPO1/SRSF7	12
GO:0000245	BP	GO:0000245	spliceosomal complex assembly	9/169	79/18800	3.71666e-08	1.17224e-06	9.79634e-07	SRSF10/SNRPE/SNRPG/LUC7L3/LUC7L/PTBP2/PSIP1/SRSF6/SETX	9
GO:0006405	BP	GO:0006405	RNA export from nucleus	9/169	85/18800	7.10071e-08	2.19565e-06	1.8349e-06	TPR/NCBP2/DHX9/XPO5/THOC2/SSB/THOC1/XPOT/HNRNPA1	9
GO:0000463	BP	GO:0000463	maturation of LSU-rRNA from tricistronic rRNA transcript (SSU-rRNA, 5.8S rRNA, LSU-rRNA)	5/169	15/18800	1.54465e-07	4.68445e-06	3.91478e-06	WDR12/ZNHIT6/DDX18/RPF2/NIFK	5
GO:0006376	BP	GO:0006376	mRNA splice site selection	7/169	49/18800	2.61833e-07	7.79077e-06	6.51073e-06	SRSF10/LUC7L3/LUC7L/PTBP2/PSIP1/SRSF6/SETX	7
GO:0009451	BP	GO:0009451	RNA modification	11/169	166/18800	3.16505e-07	9.24311e-06	7.72445e-06	METTL3/TRMT5/SSB/QTRT1/TRMT6/TRMT13/NUDT16/ZC3H13/NAT10/TGS1/NAF1	11
GO:0043487	BP	GO:0043487	regulation of RNA stability	11/169	170/18800	4.02016e-07	1.15269e-05	9.63299e-06	METTL3/DHX36/DHX9/MYEF2/CARHSP1/RC3H2/ZC3H14/APEX1/NAF1/DCP1B/HNRNPU	11
GO:0045727	BP	GO:0045727	positive regulation of translation	10/169	141/18800	5.91932e-07	1.66692e-05	1.39304e-05	METTL3/DHX36/DHX9/EIF3D/PRKDC/EIF2AK4/NAT10/RPL5/EIF3E/HNRNPU	10
GO:0006446	BP	GO:0006446	regulation of translational initiation	8/169	81/18800	6.65114e-07	1.82662e-05	1.5265e-05	TPR/METTL3/NCBP2/PAIP2B/EIF3H/EIF2AK2/EIF2AK4/EIF3E	8
GO:0015931	BP	GO:0015931	nucleobase-containing compound transport	12/169	218/18800	6.71806e-07	1.82662e-05	1.5265e-05	KPNB1/TPR/NCBP2/DHX9/XPO5/THOC2/SSB/THOC1/XPOT/HNRNPA1/XPO1/SRSF7	12
GO:0008334	BP	GO:0008334	histone mRNA metabolic process	5/169	20/18800	7.68959e-07	2.05534e-05	1.71764e-05	NCBP2/SSB/EXOSC4/EXOSC10/CPSF3	5
GO:0000462	BP	GO:0000462	maturation of SSU-rRNA from tricistronic rRNA transcript (SSU-rRNA, 5.8S rRNA, LSU-rRNA)	6/169	38/18800	1.05014e-06	2.76011e-05	2.30662e-05	RPS8/RPS21/UTP23/HEATR1/RPS19/RPP40	6
GO:0031124	BP	GO:0031124	mRNA 3'-end processing	7/169	63/18800	1.51742e-06	3.92291e-05	3.27837e-05	NCBP2/DHX36/CSTF3/BARD1/ZC3H14/CPSF3/PAPOLA	7
GO:0043488	BP	GO:0043488	regulation of mRNA stability	10/169	158/18800	1.68031e-06	4.27396e-05	3.57174e-05	METTL3/DHX36/DHX9/MYEF2/CARHSP1/RC3H2/ZC3H14/APEX1/DCP1B/HNRNPU	10
GO:0140694	BP	GO:0140694	non-membrane-bounded organelle assembly	15/169	379/18800	1.77209e-06	4.43585e-05	3.70703e-05	KPNB1/TPR/TIA1/RPS28/RPS3/PRKDC/RPL24/RPF2/NIP7/RPL3/RPL5/RPSA/RPS19/RPL11/HNRNPU	15
GO:0032200	BP	GO:0032200	telomere organization	10/169	162/18800	2.10756e-06	5.19317e-05	4.33992e-05	DHX36/EXOSC10/GNL3/PRKDC/EZH2/HNRNPA1/NAT10/APEX1/NAF1/HNRNPU	10
GO:0034250	BP	GO:0034250	positive regulation of cellular amide metabolic process	10/169	167/18800	2.77231e-06	6.72605e-05	5.62095e-05	METTL3/DHX36/DHX9/EIF3D/PRKDC/EIF2AK4/NAT10/RPL5/EIF3E/HNRNPU	10
GO:0000723	BP	GO:0000723	telomere maintenance	9/169	132/18800	3.05172e-06	7.29176e-05	6.0937e-05	DHX36/EXOSC10/GNL3/PRKDC/HNRNPA1/NAT10/APEX1/NAF1/HNRNPU	9
GO:0061013	BP	GO:0061013	regulation of mRNA catabolic process	10/169	173/18800	3.80457e-06	8.69676e-05	7.26786e-05	METTL3/DHX36/DHX9/MYEF2/CARHSP1/RC3H2/ZC3H14/APEX1/DCP1B/HNRNPU	10
GO:0000027	BP	GO:0000027	ribosomal large subunit assembly	5/169	27/18800	3.80518e-06	8.69676e-05	7.26786e-05	RPL24/RPF2/RPL3/RPL5/RPL11	5
GO:0000469	BP	GO:0000469	cleavage involved in rRNA processing	5/169	27/18800	3.80518e-06	8.69676e-05	7.26786e-05	EXOSC10/RPS21/UTP23/NOB1/RPP40	5
GO:0031440	BP	GO:0031440	regulation of mRNA 3'-end processing	5/169	28/18800	4.59883e-06	0.000102146	8.5363e-05	NCBP2/DHX36/BARD1/ZC3H14/PAPOLA	5
GO:2000765	BP	GO:2000765	regulation of cytoplasmic translation	5/169	28/18800	4.59883e-06	0.000102146	8.5363e-05	METTL3/DHX36/DHX9/CPEB2/HNRNPU	5
GO:0050686	BP	GO:0050686	negative regulation of mRNA processing	5/169	29/18800	5.51667e-06	0.00012083	0.000100978	SRSF10/BARD1/ZC3H14/SRSF6/SRSF7	5
GO:0006399	BP	GO:0006399	tRNA metabolic process	10/169	185/18800	6.90357e-06	0.000149136	0.000124633	TRMT5/DICER1/SSB/QTRT1/EXOSC10/TRMT6/TRMT13/VARS2/NAT10/RPP40	10
GO:0032204	BP	GO:0032204	regulation of telomere maintenance	7/169	80/18800	7.66538e-06	0.000163355	0.000136516	DHX36/EXOSC10/GNL3/HNRNPA1/NAT10/NAF1/HNRNPU	7
GO:0032784	BP	GO:0032784	regulation of DNA-templated transcription, elongation	6/169	57/18800	1.19871e-05	0.000252049	0.000210637	ZNF326/THOC1/TCERG1/EZH2/CCNT2/HNRNPU	6
GO:0019081	BP	GO:0019081	viral translation	4/169	18/18800	1.74771e-05	0.00036265	0.000303066	DHX9/SSB/EIF3D/EIF2AK4	4
GO:1904356	BP	GO:1904356	regulation of telomere maintenance via telomere lengthening	6/169	61/18800	1.78056e-05	0.000364668	0.000304752	DHX36/EXOSC10/HNRNPA1/NAT10/NAF1/HNRNPU	6
GO:0051028	BP	GO:0051028	mRNA transport	8/169	126/18800	1.84444e-05	0.000372908	0.000311638	TPR/NCBP2/DHX9/THOC2/THOC1/HNRNPA1/XPO1/SRSF7	8
GO:0000028	BP	GO:0000028	ribosomal small subunit assembly	4/169	19/18800	2.19828e-05	0.000427524	0.000357281	RPS28/PRKDC/RPSA/RPS19	4
GO:0009048	BP	GO:0009048	dosage compensation by inactivation of X chromosome	4/169	19/18800	2.19828e-05	0.000427524	0.000357281	METTL3/EXOSC10/SUZ12/HNRNPU	4
GO:0045947	BP	GO:0045947	negative regulation of translational initiation	4/169	19/18800	2.19828e-05	0.000427524	0.000357281	TPR/PAIP2B/EIF2AK4/EIF3E	4
GO:1903312	BP	GO:1903312	negative regulation of mRNA metabolic process	7/169	94/18800	2.22302e-05	0.000427524	0.000357281	SRSF10/DHX9/BARD1/ZC3H14/SRSF6/SRSF7/HNRNPU	7
GO:0033044	BP	GO:0033044	regulation of chromosome organization	10/169	212/18800	2.26193e-05	0.000429767	0.000359155	TPR/DHX36/SFPQ/EXOSC10/GNL3/RUVBL1/HNRNPA1/NAT10/NAF1/HNRNPU	10
GO:0032211	BP	GO:0032211	negative regulation of telomere maintenance via telomerase	4/169	20/18800	2.72862e-05	0.000512266	0.0004281	EXOSC10/HNRNPA1/NAT10/HNRNPU	4
GO:0000184	BP	GO:0000184	nuclear-transcribed mRNA catabolic process, nonsense-mediated decay	5/169	40/18800	2.82204e-05	0.000523571	0.000437547	NCBP2/EXOSC10/MAGOHB/DCP1B/EIF3E	5
GO:0006353	BP	GO:0006353	DNA-templated transcription, termination	4/169	21/18800	3.34708e-05	0.000606706	0.000507022	DHX9/XRN2/TTF2/SETX	4
GO:0007549	BP	GO:0007549	dosage compensation	4/169	21/18800	3.34708e-05	0.000606706	0.000507022	METTL3/EXOSC10/SUZ12/HNRNPU	4
GO:0034661	BP	GO:0034661	ncRNA catabolic process	5/169	43/18800	4.03949e-05	0.000723895	0.000604957	DICER1/EXOSC4/EXOSC10/DROSHA/NUDT16	5
GO:0000466	BP	GO:0000466	maturation of 5.8S rRNA from tricistronic rRNA transcript (SSU-rRNA, 5.8S rRNA, LSU-rRNA)	4/169	24/18800	5.81877e-05	0.00103103	0.000861632	WDR12/EXOSC10/RPS21/RPP40	4
GO:0033119	BP	GO:0033119	negative regulation of RNA splicing	4/169	25/18800	6.87871e-05	0.0012053	0.00100727	SRSF10/PTBP2/SRSF6/SRSF7	4
GO:0034504	BP	GO:0034504	protein localization to nucleus	11/169	294/18800	7.36046e-05	0.00127554	0.00106597	KPNB1/TPR/TNPO2/IPO4/BARD1/IPO5/RPF2/XPO1/NOL8/RPL11/HNRNPU	11
GO:0043628	BP	GO:0043628	ncRNA 3'-end processing	5/169	50/18800	8.45149e-05	0.0014487	0.00121067	SSB/EXOSC4/EXOSC10/RPS21/INTS7	5
GO:0006354	BP	GO:0006354	DNA-templated transcription, elongation	6/169	81/18800	8.97463e-05	0.00150564	0.00125826	ZNF326/THOC1/TCERG1/EZH2/CCNT2/HNRNPU	6
GO:0010833	BP	GO:0010833	telomere maintenance via telomere lengthening	6/169	81/18800	8.97463e-05	0.00150564	0.00125826	DHX36/EXOSC10/HNRNPA1/NAT10/NAF1/HNRNPU	6
GO:0002183	BP	GO:0002183	cytoplasmic translational initiation	4/169	27/18800	9.41035e-05	0.00152991	0.00127854	METTL3/EIF3M/EIF4A1/EIF3D	4
GO:0010586	BP	GO:0010586	miRNA metabolic process	4/169	27/18800	9.41035e-05	0.00152991	0.00127854	XPO5/DICER1/RC3H2/DROSHA	4
GO:1904357	BP	GO:1904357	negative regulation of telomere maintenance via telomere lengthening	4/169	27/18800	9.41035e-05	0.00152991	0.00127854	EXOSC10/HNRNPA1/NAT10/HNRNPU	4
GO:0051052	BP	GO:0051052	regulation of DNA metabolic process	14/169	472/18800	9.62388e-05	0.00154866	0.00129421	DHX36/DHX9/RPS3/EXOSC10/RBBP6/GNL3/RUVBL1/THOC1/PRKDC/PPARGC1A/HNRNPA1/NAT10/NAF1/HNRNPU	14
GO:0007623	BP	GO:0007623	circadian rhythm	9/169	205/18800	0.000101512	0.00161702	0.00135134	METTL3/NONO/SFPQ/PRKDC/EZH2/PPARGC1A/TOP1/HNRNPU/SETX	9
GO:0001510	BP	GO:0001510	RNA methylation	6/169	83/18800	0.000102845	0.00162186	0.00135538	METTL3/TRMT5/TRMT6/TRMT13/ZC3H13/TGS1	6
GO:0071044	BP	GO:0071044	histone mRNA catabolic process	3/169	11/18800	0.00011167	0.00173175	0.00144722	SSB/EXOSC4/EXOSC10	3
GO:0032210	BP	GO:0032210	regulation of telomere maintenance via telomerase	5/169	53/18800	0.000112009	0.00173175	0.00144722	EXOSC10/HNRNPA1/NAT10/NAF1/HNRNPU	5
GO:1903313	BP	GO:1903313	positive regulation of mRNA metabolic process	7/169	124/18800	0.000130515	0.00199827	0.00166995	METTL3/NCBP2/DHX36/DHX9/RC3H2/DCP1B/HNRNPU	7
GO:0008033	BP	GO:0008033	tRNA processing	7/169	125/18800	0.000137225	0.0020808	0.00173892	TRMT5/SSB/QTRT1/TRMT6/TRMT13/NAT10/RPP40	7
GO:0006400	BP	GO:0006400	tRNA modification	6/169	88/18800	0.000142305	0.00213729	0.00178613	TRMT5/SSB/QTRT1/TRMT6/TRMT13/NAT10	6
GO:0000491	BP	GO:0000491	small nucleolar ribonucleoprotein complex assembly	3/169	12/18800	0.00014791	0.00215976	0.00180491	ZNHIT6/RUVBL1/NAF1	3
GO:0046831	BP	GO:0046831	regulation of RNA export from nucleus	3/169	12/18800	0.00014791	0.00215976	0.00180491	TPR/NCBP2/DHX9	3
GO:1904667	BP	GO:1904667	negative regulation of ubiquitin protein ligase activity	3/169	12/18800	0.00014791	0.00215976	0.00180491	RPL5/RPS7/RPL11	3
GO:2001252	BP	GO:2001252	positive regulation of chromosome organization	6/169	89/18800	0.000151469	0.00219144	0.00183138	TPR/DHX36/SFPQ/GNL3/HNRNPA1/NAF1	6
GO:0061157	BP	GO:0061157	mRNA destabilization	6/169	90/18800	0.000161094	0.0023095	0.00193004	METTL3/DHX36/DHX9/RC3H2/DCP1B/HNRNPU	6
GO:0050779	BP	GO:0050779	RNA destabilization	6/169	94/18800	0.000204537	0.00287995	0.00240677	METTL3/DHX36/DHX9/RC3H2/DCP1B/HNRNPU	6
GO:0061014	BP	GO:0061014	positive regulation of mRNA catabolic process	6/169	94/18800	0.000204537	0.00287995	0.00240677	METTL3/DHX36/DHX9/RC3H2/DCP1B/HNRNPU	6
GO:2000736	BP	GO:2000736	regulation of stem cell differentiation	5/169	62/18800	0.000236658	0.00327542	0.00273726	METTL3/DHX36/PRKDC/EIF2AK2/HNRNPU	5
GO:1901532	BP	GO:1901532	regulation of hematopoietic progenitor cell differentiation	4/169	34/18800	0.000236778	0.00327542	0.00273726	METTL3/DHX36/PRKDC/EIF2AK2	4
GO:0031054	BP	GO:0031054	pre-miRNA processing	3/169	14/18800	0.000241506	0.00331178	0.00276764	DICER1/DROSHA/AGO3	3
GO:0000288	BP	GO:0000288	nuclear-transcribed mRNA catabolic process, deadenylation-dependent decay	5/169	63/18800	0.000255209	0.00346953	0.00289947	DHX36/DHX9/RC3H2/DCP1B/HNRNPU	5
GO:0032205	BP	GO:0032205	negative regulation of telomere maintenance	4/169	35/18800	0.000265467	0.00357813	0.00299023	EXOSC10/HNRNPA1/NAT10/HNRNPU	4
GO:0000478	BP	GO:0000478	endonucleolytic cleavage involved in rRNA processing	3/169	15/18800	0.000299891	0.00387647	0.00323955	RPS21/UTP23/RPP40	3
GO:0000479	BP	GO:0000479	endonucleolytic cleavage of tricistronic rRNA transcript (SSU-rRNA, 5.8S rRNA, LSU-rRNA)	3/169	15/18800	0.000299891	0.00387647	0.00323955	RPS21/UTP23/RPP40	3
GO:0032239	BP	GO:0032239	regulation of nucleobase-containing compound transport	3/169	15/18800	0.000299891	0.00387647	0.00323955	TPR/NCBP2/DHX9	3
GO:1902036	BP	GO:1902036	regulation of hematopoietic stem cell differentiation	3/169	15/18800	0.000299891	0.00387647	0.00323955	METTL3/PRKDC/EIF2AK2	3
GO:2000767	BP	GO:2000767	positive regulation of cytoplasmic translation	3/169	15/18800	0.000299891	0.00387647	0.00323955	DHX36/DHX9/HNRNPU	3
GO:2000279	BP	GO:2000279	negative regulation of DNA biosynthetic process	4/169	37/18800	0.000330201	0.00423356	0.00353797	EXOSC10/HNRNPA1/NAT10/HNRNPU	4
GO:0046822	BP	GO:0046822	regulation of nucleocytoplasmic transport	6/169	104/18800	0.000354067	0.00450294	0.00376309	TPR/NCBP2/DHX9/BARD1/IPO5/XPO1	6
GO:0048511	BP	GO:0048511	rhythmic process	10/169	297/18800	0.000365258	0.00451742	0.0037752	METTL3/DHX9/NONO/SFPQ/PRKDC/EZH2/PPARGC1A/TOP1/HNRNPU/SETX	10
GO:0016074	BP	GO:0016074	sno(s)RNA metabolic process	3/169	16/18800	0.000366664	0.00451742	0.0037752	EXOSC4/EXOSC10/NUDT16	3
GO:0080009	BP	GO:0080009	mRNA methylation	3/169	16/18800	0.000366664	0.00451742	0.0037752	METTL3/TRMT6/ZC3H13	3
GO:2000232	BP	GO:2000232	regulation of rRNA processing	3/169	16/18800	0.000366664	0.00451742	0.0037752	RIOK1/NUDT16/HEATR1	3
GO:0007004	BP	GO:0007004	telomere maintenance via telomerase	5/169	69/18800	0.000390756	0.00477692	0.00399206	EXOSC10/HNRNPA1/NAT10/NAF1/HNRNPU	5
GO:0034244	BP	GO:0034244	negative regulation of transcription elongation from RNA polymerase II promoter	3/169	18/18800	0.000527267	0.00634733	0.00530444	TCERG1/EZH2/HNRNPU	3
GO:1904872	BP	GO:1904872	regulation of telomerase RNA localization to Cajal body	3/169	18/18800	0.000527267	0.00634733	0.00530444	EXOSC10/RUVBL1/NAF1	3
GO:0045292	BP	GO:0045292	mRNA cis splicing, via spliceosome	4/169	42/18800	0.000540407	0.00640769	0.00535489	NCBP2/PRPF4B/PSIP1/PRPF40A	4
GO:0090503	BP	GO:0090503	RNA phosphodiester bond hydrolysis, exonucleolytic	4/169	42/18800	0.000540407	0.00640769	0.00535489	XRN2/EXOSC4/EXOSC10/CPSF3	4
GO:0006278	BP	GO:0006278	RNA-templated DNA biosynthetic process	5/169	75/18800	0.000574683	0.00676325	0.00565203	EXOSC10/HNRNPA1/NAT10/NAF1/HNRNPU	5
GO:0032785	BP	GO:0032785	negative regulation of DNA-templated transcription, elongation	3/169	19/18800	0.000622008	0.00705688	0.00589741	TCERG1/EZH2/HNRNPU	3
GO:0090670	BP	GO:0090670	RNA localization to Cajal body	3/169	19/18800	0.000622008	0.00705688	0.00589741	EXOSC10/RUVBL1/NAF1	3
GO:0090671	BP	GO:0090671	telomerase RNA localization to Cajal body	3/169	19/18800	0.000622008	0.00705688	0.00589741	EXOSC10/RUVBL1/NAF1	3
GO:0090672	BP	GO:0090672	telomerase RNA localization	3/169	19/18800	0.000622008	0.00705688	0.00589741	EXOSC10/RUVBL1/NAF1	3
GO:0090685	BP	GO:0090685	RNA localization to nucleus	3/169	19/18800	0.000622008	0.00705688	0.00589741	EXOSC10/RUVBL1/NAF1	3
GO:0051054	BP	GO:0051054	positive regulation of DNA metabolic process	9/169	263/18800	0.000639273	0.00720095	0.00601782	DHX36/DHX9/RPS3/GNL3/RUVBL1/PRKDC/PPARGC1A/HNRNPA1/NAF1	9
GO:0006378	BP	GO:0006378	mRNA polyadenylation	4/169	45/18800	0.000704463	0.00787899	0.00658445	CSTF3/ZC3H14/CPSF3/PAPOLA	4
GO:0006379	BP	GO:0006379	mRNA cleavage	3/169	20/18800	0.000726958	0.00801688	0.00669968	NCBP2/CSTF3/CPSF3	3
GO:0048025	BP	GO:0048025	negative regulation of mRNA splicing, via spliceosome	3/169	20/18800	0.000726958	0.00801688	0.00669968	SRSF10/SRSF6/SRSF7	3
GO:0043631	BP	GO:0043631	RNA polyadenylation	4/169	46/18800	0.000766194	0.00839088	0.00701224	CSTF3/ZC3H14/CPSF3/PAPOLA	4
GO:0016075	BP	GO:0016075	rRNA catabolic process	3/169	21/18800	0.00084254	0.00903868	0.0075536	EXOSC4/EXOSC10/DROSHA	3
GO:0032069	BP	GO:0032069	regulation of nuclease activity	3/169	21/18800	0.00084254	0.00903868	0.0075536	RPS3/OAS3/ABCE1	3
GO:0071243	BP	GO:0071243	cellular response to arsenic-containing substance	3/169	21/18800	0.00084254	0.00903868	0.0075536	DHX36/HNRNPA1/CPEB2	3
GO:0000075	BP	GO:0000075	cell cycle checkpoint signaling	7/169	170/18800	0.000883012	0.00940885	0.00786295	CDC5L/TPR/THOC1/PRKDC/INTS3/EIF2AK4/INTS7	7
GO:0051444	BP	GO:0051444	negative regulation of ubiquitin-protein transferase activity	3/169	22/18800	0.000969158	0.0102424	0.00855955	RPL5/RPS7/RPL11	3
GO:2000059	BP	GO:2000059	negative regulation of ubiquitin-dependent protein catabolic process	4/169	49/18800	0.00097423	0.0102424	0.00855955	EIF3H/RPL5/RPS7/RPL11	4
GO:0000387	BP	GO:0000387	spliceosomal snRNP assembly	4/169	50/18800	0.0010516	0.0109826	0.0091781	SRSF10/SNRPE/SNRPG/TGS1	4
GO:0034599	BP	GO:0034599	cellular response to oxidative stress	9/169	284/18800	0.00109933	0.0114055	0.00953159	NONO/SFPQ/RPS3/EZH2/PPARGC1A/RBM11/CPEB2/APEX1/SETX	9
GO:0045088	BP	GO:0045088	regulation of innate immune response	8/169	231/18800	0.00118059	0.0121686	0.0101693	METTL3/DHX9/NONO/SFPQ/OAS3/MATR3/PRKDC/RPS19	8
GO:0032206	BP	GO:0032206	positive regulation of telomere maintenance	4/169	52/18800	0.00121909	0.0124033	0.0103654	DHX36/GNL3/HNRNPA1/NAF1	4
GO:0035196	BP	GO:0035196	production of miRNAs involved in gene silencing by miRNA	4/169	52/18800	0.00121909	0.0124033	0.0103654	METTL3/DICER1/DROSHA/AGO3	4
GO:2001251	BP	GO:2001251	negative regulation of chromosome organization	5/169	89/18800	0.00124958	0.0126267	0.0105521	TPR/EXOSC10/HNRNPA1/NAT10/HNRNPU	5
GO:1904666	BP	GO:1904666	regulation of ubiquitin protein ligase activity	3/169	24/18800	0.00125707	0.0126267	0.0105521	RPL5/RPS7/RPL11	3
GO:0034101	BP	GO:0034101	erythrocyte homeostasis	6/169	133/18800	0.00129251	0.0129006	0.010781	RBFOX2/PRKDC/IREB2/RPS17/RPS19/ACIN1	6
GO:1900151	BP	GO:1900151	regulation of nuclear-transcribed mRNA catabolic process, deadenylation-dependent decay	3/169	26/18800	0.00159368	0.0158065	0.0132094	DHX36/DHX9/HNRNPU	3
GO:0070918	BP	GO:0070918	primary sncRNA processing	4/169	56/18800	0.00160855	0.0158543	0.0132494	METTL3/DICER1/DROSHA/AGO3	4
GO:0045089	BP	GO:0045089	positive regulation of innate immune response	6/169	140/18800	0.00167997	0.0164554	0.0137517	DHX9/NONO/SFPQ/MATR3/PRKDC/RPS19	6
GO:0040029	BP	GO:0040029	regulation of gene expression, epigenetic	6/169	141/18800	0.00174181	0.0169558	0.0141699	TPR/METTL3/EXOSC10/EZH2/SUZ12/HNRNPU	6
GO:0090068	BP	GO:0090068	positive regulation of cell cycle process	8/169	247/18800	0.00180282	0.017442	0.0145763	TPR/SFPQ/THOC1/NUDT16/EZH2/CPSF3/APEX1/HNRNPU	8
GO:0006611	BP	GO:0006611	protein export from nucleus	4/169	58/18800	0.00183245	0.0175138	0.0146362	TPR/XPO5/BARD1/XPO1	4
GO:0032481	BP	GO:0032481	positive regulation of type I interferon production	4/169	58/18800	0.00183245	0.0175138	0.0146362	DHX36/DHX9/OAS3/DHX33	4
GO:0006979	BP	GO:0006979	response to oxidative stress	11/169	433/18800	0.0019015	0.0180643	0.0150963	NONO/SFPQ/RPS3/MYEF2/EZH2/PPARGC1A/RBM11/CPEB2/APEX1/PSIP1/SETX	11
GO:0002218	BP	GO:0002218	activation of innate immune response	4/169	59/18800	0.00195211	0.018434	0.0154052	NONO/SFPQ/MATR3/PRKDC	4
GO:0016556	BP	GO:0016556	mRNA modification	3/169	28/18800	0.00198178	0.0186027	0.0155463	METTL3/TRMT6/ZC3H13	3
GO:0046824	BP	GO:0046824	positive regulation of nucleocytoplasmic transport	4/169	60/18800	0.00207707	0.0193819	0.0161974	TPR/NCBP2/DHX9/IPO5	4
GO:0019080	BP	GO:0019080	viral gene expression	5/169	100/18800	0.00209437	0.0194284	0.0162363	DHX9/SSB/EIF3D/EIF2AK4/CCNT2	5
GO:1901988	BP	GO:1901988	negative regulation of cell cycle phase transition	8/169	255/18800	0.00219861	0.0202761	0.0169446	CDC5L/TPR/THOC1/PRKDC/EZH2/INTS3/EIF2AK4/INTS7	8
GO:0051053	BP	GO:0051053	negative regulation of DNA metabolic process	6/169	148/18800	0.00222442	0.0203949	0.0170439	RPS3/EXOSC10/THOC1/HNRNPA1/NAT10/HNRNPU	6
GO:0006406	BP	GO:0006406	mRNA export from nucleus	4/169	62/18800	0.00234337	0.0213612	0.0178515	TPR/NCBP2/THOC2/THOC1	4
GO:0071103	BP	GO:0071103	DNA conformation change	5/169	103/18800	0.00238342	0.0216015	0.0180523	DHX36/DHX9/RUVBL1/TOP1/SETX	5
GO:0032786	BP	GO:0032786	positive regulation of DNA-templated transcription, elongation	3/169	30/18800	0.00242396	0.0217192	0.0181507	THOC1/TCERG1/CCNT2	3
GO:0060218	BP	GO:0060218	hematopoietic stem cell differentiation	3/169	30/18800	0.00242396	0.0217192	0.0181507	METTL3/PRKDC/EIF2AK2	3
GO:0016073	BP	GO:0016073	snRNA metabolic process	4/169	64/18800	0.00263228	0.0234526	0.0195992	EXOSC4/EXOSC10/INTS3/INTS7	4
GO:0046825	BP	GO:0046825	regulation of protein export from nucleus	3/169	31/18800	0.00266609	0.0236204	0.0197395	TPR/BARD1/XPO1	3
GO:1903051	BP	GO:1903051	negative regulation of proteolysis involved in cellular protein catabolic process	4/169	65/18800	0.0027855	0.0244093	0.0203988	EIF3H/RPL5/RPS7/RPL11	4
GO:0031330	BP	GO:0031330	negative regulation of cellular catabolic process	8/169	265/18800	0.0027861	0.0244093	0.0203988	DHX36/DHX9/EIF3H/RPL5/NAF1/RPS7/RPL11/HNRNPU	8
GO:0006308	BP	GO:0006308	DNA catabolic process	3/169	32/18800	0.00292263	0.025464	0.0212802	DICER1/XRN2/APEX1	3
GO:0043489	BP	GO:0043489	RNA stabilization	4/169	66/18800	0.00294473	0.0255156	0.0213233	DHX36/DHX9/NAF1/HNRNPU	4
GO:0045787	BP	GO:0045787	positive regulation of cell cycle	9/169	329/18800	0.00298888	0.0257567	0.0215248	TPR/SFPQ/THOC1/NUDT16/EZH2/CPSF3/APEX1/CCNT2/HNRNPU	9
GO:1901224	BP	GO:1901224	positive regulation of NIK/NF-kappaB signaling	4/169	67/18800	0.00311006	0.0266553	0.0222757	RPS3/RC3H2/AGO3/EIF2AK2	4
GO:0062197	BP	GO:0062197	cellular response to chemical stress	9/169	332/18800	0.00317368	0.0269343	0.0225089	NONO/SFPQ/RPS3/EZH2/PPARGC1A/RBM11/CPEB2/APEX1/SETX	9
GO:0006356	BP	GO:0006356	regulation of transcription by RNA polymerase I	3/169	33/18800	0.00319386	0.0269343	0.0225089	HEATR1/POLR2K/DHX33	3
GO:0046685	BP	GO:0046685	response to arsenic-containing substance	3/169	33/18800	0.00319386	0.0269343	0.0225089	DHX36/HNRNPA1/CPEB2	3
GO:0002262	BP	GO:0002262	myeloid cell homeostasis	6/169	160/18800	0.00327798	0.0274967	0.0229789	RBFOX2/PRKDC/IREB2/RPS17/RPS19/ACIN1	6
GO:0000492	BP	GO:0000492	box C/D snoRNP assembly	2/169	10/18800	0.00344769	0.0280258	0.0234211	ZNHIT6/RUVBL1	2
GO:0010998	BP	GO:0010998	regulation of translational initiation by eIF2 alpha phosphorylation	2/169	10/18800	0.00344769	0.0280258	0.0234211	EIF2AK2/EIF2AK4	2
GO:0031125	BP	GO:0031125	rRNA 3'-end processing	2/169	10/18800	0.00344769	0.0280258	0.0234211	EXOSC10/RPS21	2
GO:0031442	BP	GO:0031442	positive regulation of mRNA 3'-end processing	2/169	10/18800	0.00344769	0.0280258	0.0234211	NCBP2/DHX36	2
GO:2000234	BP	GO:2000234	positive regulation of rRNA processing	2/169	10/18800	0.00344769	0.0280258	0.0234211	RIOK1/HEATR1	2
GO:2000434	BP	GO:2000434	regulation of protein neddylation	2/169	10/18800	0.00344769	0.0280258	0.0234211	RPL5/RPL11	2
GO:0051170	BP	GO:0051170	import into nucleus	6/169	163/18800	0.00359132	0.0290437	0.0242717	KPNB1/TPR/TNPO2/IPO4/IPO5/HNRNPA1	6
GO:0000077	BP	GO:0000077	DNA damage checkpoint signaling	5/169	115/18800	0.00383458	0.0308527	0.0257835	CDC5L/THOC1/PRKDC/EIF2AK4/INTS7	5
GO:0048872	BP	GO:0048872	homeostasis of number of cells	8/169	282/18800	0.00405916	0.0324939	0.027155	RBFOX2/PRKDC/IREB2/RC3H2/EZH2/RPS17/RPS19/ACIN1	8
GO:0016180	BP	GO:0016180	snRNA processing	3/169	36/18800	0.00409819	0.0326407	0.0272777	EXOSC4/INTS3/INTS7	3
GO:0042752	BP	GO:0042752	regulation of circadian rhythm	5/169	117/18800	0.00412678	0.0327031	0.0273299	NONO/SFPQ/PRKDC/EZH2/PPARGC1A	5
GO:0075522	BP	GO:0075522	IRES-dependent viral translational initiation	2/169	11/18800	0.00418903	0.0330305	0.0276035	SSB/EIF3D	2
GO:1901987	BP	GO:1901987	regulation of cell cycle phase transition	10/169	415/18800	0.00439915	0.0344497	0.0287895	CDC5L/TPR/THOC1/PRKDC/EZH2/CPSF3/INTS3/EIF2AK4/INTS7/APEX1	10
GO:1904358	BP	GO:1904358	positive regulation of telomere maintenance via telomere lengthening	3/169	37/18800	0.00443066	0.0344497	0.0287895	DHX36/HNRNPA1/NAF1	3
GO:2000278	BP	GO:2000278	regulation of DNA biosynthetic process	5/169	119/18800	0.00443455	0.0344497	0.0287895	EXOSC10/HNRNPA1/NAT10/NAF1/HNRNPU	5
GO:0002831	BP	GO:0002831	regulation of response to biotic stimulus	9/169	351/18800	0.00456319	0.0352752	0.0294794	METTL3/DHX9/NONO/SFPQ/OAS3/MATR3/PRKDC/EIF2AK4/RPS19	9
GO:0031126	BP	GO:0031126	sno(s)RNA 3'-end processing	2/169	12/18800	0.00499726	0.0377066	0.0315113	EXOSC4/EXOSC10	2
GO:0098935	BP	GO:0098935	dendritic transport	2/169	12/18800	0.00499726	0.0377066	0.0315113	SFPQ/HNRNPU	2
GO:1900152	BP	GO:1900152	negative regulation of nuclear-transcribed mRNA catabolic process, deadenylation-dependent decay	2/169	12/18800	0.00499726	0.0377066	0.0315113	DHX9/HNRNPU	2
GO:1905214	BP	GO:1905214	regulation of RNA binding	2/169	12/18800	0.00499726	0.0377066	0.0315113	EIF3D/EIF3E	2
GO:2000628	BP	GO:2000628	regulation of miRNA metabolic process	2/169	12/18800	0.00499726	0.0377066	0.0315113	RC3H2/DROSHA	2
GO:0031570	BP	GO:0031570	DNA integrity checkpoint signaling	5/169	123/18800	0.00509861	0.0382881	0.0319973	CDC5L/THOC1/PRKDC/EIF2AK4/INTS7	5
GO:1903363	BP	GO:1903363	negative regulation of cellular protein catabolic process	4/169	77/18800	0.00512392	0.0382958	0.0320037	EIF3H/RPL5/RPS7/RPL11	4
GO:1902369	BP	GO:1902369	negative regulation of RNA catabolic process	4/169	78/18800	0.00536371	0.0398989	0.0333434	DHX36/DHX9/NAF1/HNRNPU	4
GO:0002833	BP	GO:0002833	positive regulation of response to biotic stimulus	6/169	180/18800	0.0058041	0.0420639	0.0351527	DHX9/NONO/SFPQ/MATR3/PRKDC/RPS19	6
GO:0001682	BP	GO:0001682	tRNA 5'-leader removal	2/169	13/18800	0.00587112	0.0420639	0.0351527	SSB/RPP40	2
GO:0016078	BP	GO:0016078	tRNA catabolic process	2/169	13/18800	0.00587112	0.0420639	0.0351527	DICER1/EXOSC10	2
GO:0031053	BP	GO:0031053	primary miRNA processing	2/169	13/18800	0.00587112	0.0420639	0.0351527	METTL3/DROSHA	2
GO:0045605	BP	GO:0045605	negative regulation of epidermal cell differentiation	2/169	13/18800	0.00587112	0.0420639	0.0351527	EZH2/SRSF6	2
GO:0045683	BP	GO:0045683	negative regulation of epidermis development	2/169	13/18800	0.00587112	0.0420639	0.0351527	EZH2/SRSF6	2
GO:0071027	BP	GO:0071027	nuclear RNA surveillance	2/169	13/18800	0.00587112	0.0420639	0.0351527	EXOSC4/EXOSC10	2
GO:0071028	BP	GO:0071028	nuclear mRNA surveillance	2/169	13/18800	0.00587112	0.0420639	0.0351527	EXOSC4/EXOSC10	2
GO:0030488	BP	GO:0030488	tRNA methylation	3/169	41/18800	0.00592149	0.0420639	0.0351527	TRMT5/TRMT6/TRMT13	3
GO:0034243	BP	GO:0034243	regulation of transcription elongation from RNA polymerase II promoter	3/169	41/18800	0.00592149	0.0420639	0.0351527	TCERG1/EZH2/HNRNPU	3
GO:0010948	BP	GO:0010948	negative regulation of cell cycle process	8/169	301/18800	0.00596939	0.0422141	0.0352782	CDC5L/TPR/THOC1/PRKDC/EZH2/INTS3/EIF2AK4/INTS7	8
GO:0000054	BP	GO:0000054	ribosomal subunit export from nucleus	2/169	14/18800	0.00680939	0.0473057	0.0395333	ABCE1/XPO1	2
GO:0033750	BP	GO:0033750	ribosome localization	2/169	14/18800	0.00680939	0.0473057	0.0395333	ABCE1/XPO1	2
GO:0043144	BP	GO:0043144	sno(s)RNA processing	2/169	14/18800	0.00680939	0.0473057	0.0395333	EXOSC4/EXOSC10	2
GO:0043558	BP	GO:0043558	regulation of translational initiation in response to stress	2/169	14/18800	0.00680939	0.0473057	0.0395333	EIF2AK2/EIF2AK4	2
GO:0031397	BP	GO:0031397	negative regulation of protein ubiquitination	4/169	84/18800	0.0069611	0.0481476	0.0402368	RPS3/RPL5/RPS7/RPL11	4
GO:0071025	BP	GO:0071025	RNA surveillance	2/169	15/18800	0.00781085	0.0533234	0.0445622	EXOSC4/EXOSC10	2
GO:1902570	BP	GO:1902570	protein localization to nucleolus	2/169	15/18800	0.00781085	0.0533234	0.0445622	RPF2/NOL8	2
GO:1904874	BP	GO:1904874	positive regulation of telomerase RNA localization to Cajal body	2/169	15/18800	0.00781085	0.0533234	0.0445622	RUVBL1/NAF1	2
GO:0045786	BP	GO:0045786	negative regulation of cell cycle	9/169	387/18800	0.00845517	0.0574733	0.0480303	CDC5L/TPR/THOC1/IPO5/PRKDC/EZH2/INTS3/EIF2AK4/INTS7	9
GO:0032508	BP	GO:0032508	DNA duplex unwinding	4/169	90/18800	0.00884514	0.0595522	0.0497677	DHX36/DHX9/RUVBL1/SETX	4
GO:0070301	BP	GO:0070301	cellular response to hydrogen peroxide	4/169	90/18800	0.00884514	0.0595522	0.0497677	RPS3/EZH2/APEX1/SETX	4
GO:0099116	BP	GO:0099116	tRNA 5'-end processing	2/169	16/18800	0.0088743	0.0595522	0.0497677	SSB/RPP40	2
GO:0038061	BP	GO:0038061	NIK/NF-kappaB signaling	5/169	141/18800	0.00897304	0.0599597	0.0501082	DICER1/RPS3/RC3H2/AGO3/EIF2AK2	5
GO:0006310	BP	GO:0006310	DNA recombination	8/169	324/18800	0.00912021	0.060431	0.050502	NONO/SFPQ/RUVBL1/THOC1/PRKDC/INTS3/APEX1/SETX	8
GO:0009895	BP	GO:0009895	negative regulation of catabolic process	8/169	324/18800	0.00912021	0.060431	0.050502	DHX36/DHX9/EIF3H/RPL5/NAF1/RPS7/RPL11/HNRNPU	8
GO:0045739	BP	GO:0045739	positive regulation of DNA repair	4/169	94/18800	0.0102698	0.0676092	0.0565009	DHX9/RPS3/RUVBL1/PRKDC	4
GO:0043414	BP	GO:0043414	macromolecule methylation	8/169	331/18800	0.0102893	0.0676092	0.0565009	METTL3/TRMT5/TRMT6/TRMT13/EZH2/ZC3H13/SUZ12/TGS1	8
GO:0072091	BP	GO:0072091	regulation of stem cell proliferation	3/169	51/18800	0.0108371	0.0709132	0.059262	AGO3/EIF2AK2/HNRNPU	3
GO:0032392	BP	GO:0032392	DNA geometric change	4/169	96/18800	0.0110346	0.0716115	0.0598456	DHX36/DHX9/RUVBL1/SETX	4
GO:1903321	BP	GO:1903321	negative regulation of protein modification by small protein conjugation or removal	4/169	96/18800	0.0110346	0.0716115	0.0598456	RPS3/RPL5/RPS7/RPL11	4
GO:0045116	BP	GO:0045116	protein neddylation	2/169	18/18800	0.0111825	0.0719787	0.0601524	RPL5/RPL11	2
GO:0110154	BP	GO:0110154	RNA decapping	2/169	18/18800	0.0111825	0.0719787	0.0601524	NUDT16/DCP1B	2
GO:0032479	BP	GO:0032479	regulation of type I interferon production	4/169	98/18800	0.0118353	0.0755638	0.0631485	DHX36/DHX9/OAS3/DHX33	4
GO:0032606	BP	GO:0032606	type I interferon production	4/169	98/18800	0.0118353	0.0755638	0.0631485	DHX36/DHX9/OAS3/DHX33	4
GO:0061003	BP	GO:0061003	positive regulation of dendritic spine morphogenesis	2/169	19/18800	0.0124249	0.0790083	0.066027	DHX36/CAPRIN1	2
GO:0006360	BP	GO:0006360	transcription by RNA polymerase I	3/169	54/18800	0.0126581	0.0801682	0.0669963	HEATR1/POLR2K/DHX33	3
GO:0006414	BP	GO:0006414	translational elongation	3/169	55/18800	0.0133016	0.0839067	0.0701206	EEF1A1/CPEB2/SECISBP2L	3
GO:0006607	BP	GO:0006607	NLS-bearing protein import into nucleus	2/169	20/18800	0.0137247	0.0845461	0.0706549	KPNB1/IPO5	2
GO:0016553	BP	GO:0016553	base conversion or substitution editing	2/169	20/18800	0.0137247	0.0845461	0.0706549	METTL3/NUDT16	2
GO:0035455	BP	GO:0035455	response to interferon-alpha	2/169	20/18800	0.0137247	0.0845461	0.0706549	TPR/EIF2AK2	2
GO:0043555	BP	GO:0043555	regulation of translation in response to stress	2/169	20/18800	0.0137247	0.0845461	0.0706549	EIF2AK2/EIF2AK4	2
GO:0060339	BP	GO:0060339	negative regulation of type I interferon-mediated signaling pathway	2/169	20/18800	0.0137247	0.0845461	0.0706549	METTL3/OAS3	2
GO:1900225	BP	GO:1900225	regulation of NLRP3 inflammasome complex assembly	2/169	20/18800	0.0137247	0.0845461	0.0706549	EIF2AK2/DHX33	2
GO:0051438	BP	GO:0051438	regulation of ubiquitin-protein transferase activity	3/169	56/18800	0.0139635	0.0855578	0.0715005	RPL5/RPS7/RPL11	3
GO:1901796	BP	GO:1901796	regulation of signal transduction by p53 class mediator	4/169	103/18800	0.0139974	0.0855578	0.0715005	RPF2/RPL5/RPS7/RPL11	4
GO:0006606	BP	GO:0006606	protein import into nucleus	5/169	159/18800	0.0145183	0.0883991	0.0738749	KPNB1/TPR/TNPO2/IPO4/IPO5	5
GO:0032727	BP	GO:0032727	positive regulation of interferon-alpha production	2/169	21/18800	0.0150807	0.0911196	0.0761484	DHX36/DHX9	2
GO:0034471	BP	GO:0034471	ncRNA 5'-end processing	2/169	21/18800	0.0150807	0.0911196	0.0761484	SSB/RPP40	2
GO:0044546	BP	GO:0044546	NLRP3 inflammasome complex assembly	2/169	22/18800	0.0164918	0.0985137	0.0823276	EIF2AK2/DHX33	2
GO:0046823	BP	GO:0046823	negative regulation of nucleocytoplasmic transport	2/169	22/18800	0.0164918	0.0985137	0.0823276	TPR/BARD1	2
GO:1901673	BP	GO:1901673	regulation of mitotic spindle assembly	2/169	22/18800	0.0164918	0.0985137	0.0823276	TPR/HNRNPU	2
GO:2000058	BP	GO:2000058	regulation of ubiquitin-dependent protein catabolic process	5/169	166/18800	0.0171844	0.102263	0.0854611	EIF3H/RPL5/XPO1/RPS7/RPL11	5
GO:1901222	BP	GO:1901222	regulation of NIK/NF-kappaB signaling	4/169	110/18800	0.017422	0.103288	0.0863172	RPS3/RC3H2/AGO3/EIF2AK2	4
GO:2001244	BP	GO:2001244	positive regulation of intrinsic apoptotic signaling pathway	3/169	61/18800	0.0175505	0.10366	0.0866281	SFPQ/RPS3/RPS7	3
GO:0000966	BP	GO:0000966	RNA 5'-end processing	2/169	23/18800	0.017957	0.104495	0.0873265	SSB/RPP40	2
GO:0045943	BP	GO:0045943	positive regulation of transcription by RNA polymerase I	2/169	23/18800	0.017957	0.104495	0.0873265	HEATR1/DHX33	2
GO:0051457	BP	GO:0051457	maintenance of protein location in nucleus	2/169	23/18800	0.017957	0.104495	0.0873265	BARD1/HNRNPU	2
GO:0140632	BP	GO:0140632	inflammasome complex assembly	2/169	23/18800	0.017957	0.104495	0.0873265	EIF2AK2/DHX33	2
GO:0006368	BP	GO:0006368	transcription elongation from RNA polymerase II promoter	3/169	63/18800	0.0191157	0.110829	0.0926193	TCERG1/EZH2/HNRNPU	3
GO:0042770	BP	GO:0042770	signal transduction in response to DNA damage	5/169	174/18800	0.0206074	0.118678	0.0991786	CDC5L/THOC1/PRKDC/EIF2AK4/INTS7	5
GO:0032259	BP	GO:0032259	methylation	8/169	376/18800	0.02062	0.118678	0.0991786	METTL3/TRMT5/TRMT6/TRMT13/EZH2/ZC3H13/SUZ12/TGS1	8
GO:0060148	BP	GO:0060148	positive regulation of post-transcriptional gene silencing	2/169	25/18800	0.0210453	0.120248	0.100491	DHX9/XPO5	2
GO:1900370	BP	GO:1900370	positive regulation of post-transcriptional gene silencing by RNA	2/169	25/18800	0.0210453	0.120248	0.100491	DHX9/XPO5	2
GO:1902808	BP	GO:1902808	positive regulation of cell cycle G1/S phase transition	3/169	66/18800	0.0216039	0.122994	0.102786	EZH2/CPSF3/APEX1	3
GO:0000737	BP	GO:0000737	DNA catabolic process, endonucleolytic	2/169	26/18800	0.0226663	0.128578	0.107452	DICER1/APEX1	2
GO:0050777	BP	GO:0050777	negative regulation of immune response	5/169	179/18800	0.0229582	0.129767	0.108446	METTL3/OAS3/THOC1/RC3H2/RPS19	5
GO:0051225	BP	GO:0051225	spindle assembly	4/169	121/18800	0.023782	0.133943	0.111936	KPNB1/TPR/RPS3/HNRNPU	4
GO:0032922	BP	GO:0032922	circadian regulation of gene expression	3/169	69/18800	0.0242608	0.134665	0.112539	PPARGC1A/TOP1/HNRNPU	3
GO:0090307	BP	GO:0090307	mitotic spindle assembly	3/169	69/18800	0.0242608	0.134665	0.112539	KPNB1/TPR/HNRNPU	3
GO:0030262	BP	GO:0030262	apoptotic nuclear changes	2/169	27/18800	0.0243371	0.134665	0.112539	DICER1/ACIN1	2
GO:0032607	BP	GO:0032607	interferon-alpha production	2/169	27/18800	0.0243371	0.134665	0.112539	DHX36/DHX9	2
GO:0032647	BP	GO:0032647	regulation of interferon-alpha production	2/169	27/18800	0.0243371	0.134665	0.112539	DHX36/DHX9	2
GO:0002244	BP	GO:0002244	hematopoietic progenitor cell differentiation	4/169	123/18800	0.0250706	0.137757	0.115124	METTL3/DHX36/PRKDC/EIF2AK2	4
GO:1901989	BP	GO:1901989	positive regulation of cell cycle phase transition	4/169	123/18800	0.0250706	0.137757	0.115124	THOC1/EZH2/CPSF3/APEX1	4
GO:0030218	BP	GO:0030218	erythrocyte differentiation	4/169	124/18800	0.0257305	0.140405	0.117336	RBFOX2/PRKDC/RPS19/ACIN1	4
GO:0042177	BP	GO:0042177	negative regulation of protein catabolic process	4/169	124/18800	0.0257305	0.140405	0.117336	EIF3H/RPL5/RPS7/RPL11	4
GO:0071478	BP	GO:0071478	cellular response to radiation	5/169	187/18800	0.0270689	0.147199	0.123014	METTL3/DHX36/BARD1/EIF2AK4/INTS7	5
GO:0006921	BP	GO:0006921	cellular component disassembly involved in execution phase of apoptosis	2/169	29/18800	0.0278242	0.149757	0.125151	DICER1/ACIN1	2
GO:0090169	BP	GO:0090169	regulation of spindle assembly	2/169	29/18800	0.0278242	0.149757	0.125151	TPR/HNRNPU	2
GO:1902175	BP	GO:1902175	regulation of oxidative stress-induced intrinsic apoptotic signaling pathway	2/169	29/18800	0.0278242	0.149757	0.125151	NONO/SFPQ	2
GO:0045824	BP	GO:0045824	negative regulation of innate immune response	3/169	73/18800	0.0280657	0.150543	0.125808	METTL3/OAS3/RPS19	3
GO:0042542	BP	GO:0042542	response to hydrogen peroxide	4/169	128/18800	0.028474	0.152215	0.127206	RPS3/EZH2/APEX1/SETX	4
GO:2001022	BP	GO:2001022	positive regulation of response to DNA damage stimulus	4/169	129/18800	0.0291861	0.155495	0.129947	DHX9/RPS3/RUVBL1/PRKDC	4
GO:0045948	BP	GO:0045948	positive regulation of translational initiation	2/169	30/18800	0.0296385	0.157373	0.131517	METTL3/EIF2AK4	2
GO:0071897	BP	GO:0071897	DNA biosynthetic process	5/169	194/18800	0.0310282	0.16411	0.137146	EXOSC10/HNRNPA1/NAT10/NAF1/HNRNPU	5
GO:0072089	BP	GO:0072089	stem cell proliferation	3/169	76/18800	0.0311154	0.16411	0.137146	AGO3/EIF2AK2/HNRNPU	3
GO:0034472	BP	GO:0034472	snRNA 3'-end processing	2/169	31/18800	0.0314987	0.165578	0.138373	EXOSC4/INTS7	2
GO:0050685	BP	GO:0050685	positive regulation of mRNA processing	2/169	32/18800	0.0334037	0.175009	0.146254	NCBP2/DHX36	2
GO:0010770	BP	GO:0010770	positive regulation of cell morphogenesis involved in differentiation	3/169	79/18800	0.034332	0.179276	0.149821	DHX36/CAPRIN1/PRKDC	3
GO:0016032	BP	GO:0016032	viral process	8/169	418/18800	0.0355181	0.184858	0.154485	DHX9/SSB/OAS3/EIF3D/EIF2AK2/EIF2AK4/RPSA/CCNT2	8
GO:0032212	BP	GO:0032212	positive regulation of telomere maintenance via telomerase	2/169	34/18800	0.0373448	0.193091	0.161366	HNRNPA1/NAF1	2
GO:1901976	BP	GO:1901976	regulation of cell cycle checkpoint	2/169	34/18800	0.0373448	0.193091	0.161366	TPR/THOC1	2
GO:0098727	BP	GO:0098727	maintenance of cell number	4/169	141/18800	0.0385553	0.198699	0.166052	METTL3/GNL3/EZH2/ZC3H13	4
GO:0050775	BP	GO:0050775	positive regulation of dendrite morphogenesis	2/169	35/18800	0.0393789	0.20176	0.16861	DHX36/CAPRIN1	2
GO:0010212	BP	GO:0010212	response to ionizing radiation	4/169	142/18800	0.0394052	0.20176	0.16861	BARD1/PRKDC/INTS3/INTS7	4
GO:0006260	BP	GO:0006260	DNA replication	6/169	280/18800	0.0411541	0.20953	0.175104	DHX9/NOC3L/RBBP6/RUVBL1/THOC1/TOP1	6
GO:0017038	BP	GO:0017038	protein import	5/169	210/18800	0.0413883	0.20953	0.175104	KPNB1/TPR/TNPO2/IPO4/IPO5	5
GO:0032435	BP	GO:0032435	negative regulation of proteasomal ubiquitin-dependent protein catabolic process	2/169	36/18800	0.0414543	0.20953	0.175104	EIF3H/RPL11	2
GO:0060999	BP	GO:0060999	positive regulation of dendritic spine development	2/169	36/18800	0.0414543	0.20953	0.175104	DHX36/CAPRIN1	2
GO:0048863	BP	GO:0048863	stem cell differentiation	5/169	211/18800	0.0420975	0.212101	0.177252	METTL3/DHX36/PRKDC/EIF2AK2/HNRNPU	5
GO:0000154	BP	GO:0000154	rRNA modification	2/169	37/18800	0.0435699	0.218821	0.182868	NAT10/NAF1	2
GO:0034614	BP	GO:0034614	cellular response to reactive oxygen species	4/169	147/18800	0.0438146	0.219351	0.183311	RPS3/EZH2/APEX1/SETX	4
GO:0034644	BP	GO:0034644	cellular response to UV	3/169	88/18800	0.0449689	0.224417	0.187545	METTL3/DHX36/EIF2AK4	3
GO:0010976	BP	GO:0010976	positive regulation of neuron projection development	4/169	150/18800	0.0465881	0.231761	0.193682	DHX36/CAPRIN1/EZH2/SETX	4
GO:0031349	BP	GO:0031349	positive regulation of defense response	6/169	289/18800	0.0467344	0.231761	0.193682	DHX9/NONO/SFPQ/MATR3/PRKDC/RPS19	6
GO:0051607	BP	GO:0051607	defense response to virus	6/169	290/18800	0.047382	0.233801	0.195387	DHX36/DHX9/EXOSC4/OAS3/EIF2AK2/EIF2AK4	6
GO:0032728	BP	GO:0032728	positive regulation of interferon-beta production	2/169	39/18800	0.0479186	0.233801	0.195387	DHX9/OAS3	2
GO:0042307	BP	GO:0042307	positive regulation of protein import into nucleus	2/169	39/18800	0.0479186	0.233801	0.195387	TPR/IPO5	2
GO:0060236	BP	GO:0060236	regulation of mitotic spindle organization	2/169	39/18800	0.0479186	0.233801	0.195387	TPR/HNRNPU	2
GO:1902275	BP	GO:1902275	regulation of chromatin organization	2/169	39/18800	0.0479186	0.233801	0.195387	TPR/HNRNPU	2
GO:0140546	BP	GO:0140546	defense response to symbiont	6/169	291/18800	0.0480353	0.233801	0.195387	DHX36/DHX9/EXOSC4/OAS3/EIF2AK2/EIF2AK4	6
GO:0006282	BP	GO:0006282	regulation of DNA repair	4/169	152/18800	0.0484904	0.23529	0.196631	DHX9/RPS3/RUVBL1/PRKDC	4
GO:0016607	CC	GO:0016607	nuclear speck	35/173	411/19594	1.60691e-24	3.5352e-22	2.41882e-22	CDC5L/SRSF10/RBM25/METTL3/DHX36/NONO/SFPQ/ZNF638/THOC2/CDC40/SRSF11/SREK1/SON/RSRC1/NOC3L/RBBP6/PRPF4B/RBM27/BARD1/THOC1/TCERG1/ZC3H14/SNRPB2/ZC3H13/LUC7L3/RBM11/RBM39/APEX1/NR0B1/SRSF6/SRSF7/PRPF40A/NSRP1/ACIN1/HNRNPU	35
GO:0005840	CC	GO:0005840	ribosome	27/173	229/19594	9.27629e-23	1.02039e-20	6.98163e-21	DHX9/RPS28/RPL12/RPS3/RPS8/RPS21/RPL17/MRPL17/RPL24/EIF3H/EIF2AK2/EIF2AK4/RPL3/RPL36/RPL5/RPS17/RPL18A/APEX1/RPSA/NR0B1/RPL18/RPS19/RPL35A/RPS7/RPL11/RPL8/MRPL42	27
GO:0022626	CC	GO:0022626	cytosolic ribosome	20/173	102/19594	1.20236e-21	8.81729e-20	6.03288e-20	RPS28/RPL12/RPS3/RPS8/RPS21/RPL17/RPL24/EIF2AK4/RPL3/RPL36/RPL5/RPS17/RPL18A/RPSA/RPL18/RPS19/RPL35A/RPS7/RPL11/RPL8	20
GO:0005681	CC	GO:0005681	spliceosomal complex	22/173	194/19594	2.50309e-18	1.3767e-16	9.41952e-17	CDC5L/CDC40/SREK1/MYEF2/PRPF4B/SNRPE/AQR/SNRPG/PRPF38B/RNPC3/SNRPB2/PPIL3/PPWD1/CWC27/LUC7L3/LUC7L/HNRNPA1/TTF2/PTBP2/PRPF40A/MAGOHB/HNRNPU	22
GO:0044391	CC	GO:0044391	ribosomal subunit	21/173	178/19594	6.73446e-18	2.96316e-16	2.02743e-16	RPS28/RPL12/RPS3/RPS8/RPS21/RPL17/MRPL17/RPL24/RPL3/RPL36/RPL5/RPS17/RPL18A/RPSA/RPL18/RPS19/RPL35A/RPS7/RPL11/RPL8/MRPL42	21
GO:0042788	CC	GO:0042788	polysomal ribosome	11/173	31/19594	1.33983e-15	4.91271e-14	3.36132e-14	DHX9/RPS28/RPS21/RPL24/EIF3H/RPL36/RPL18A/NR0B1/RPL18/RPL11/RPL8	11
GO:0030684	CC	GO:0030684	preribosome	14/173	78/19594	6.44087e-15	2.02427e-13	1.38503e-13	WDR12/WDR3/MAK16/NOP58/WDR36/PRKDC/RIOK1/UTP23/HEATR1/NIP7/UTP14A/NOB1/NSA2/RPS7	14
GO:0005844	CC	GO:0005844	polysome	13/173	65/19594	1.3848e-14	3.80821e-13	2.60561e-13	DHX9/RPS28/RPS3/RPS21/RPL24/EIF3H/EIF2AK4/RPL36/RPL18A/NR0B1/RPL18/RPL11/RPL8	13
GO:0071013	CC	GO:0071013	catalytic step 2 spliceosome	13/173	88/19594	8.49736e-13	2.07713e-11	1.4212e-11	CDC5L/CDC40/PRPF4B/SNRPE/AQR/SNRPG/SNRPB2/PPIL3/PPWD1/CWC27/HNRNPA1/MAGOHB/HNRNPU	13
GO:0022625	CC	GO:0022625	cytosolic large ribosomal subunit	11/173	58/19594	2.93373e-12	6.4542e-11	4.41603e-11	RPL12/RPL17/RPL24/RPL3/RPL36/RPL5/RPL18A/RPL18/RPL35A/RPL11/RPL8	11
GO:0015934	CC	GO:0015934	large ribosomal subunit	13/173	112/19594	2.0027e-11	4.00539e-10	2.74053e-10	RPL12/RPL17/MRPL17/RPL24/RPL3/RPL36/RPL5/RPL18A/RPL18/RPL35A/RPL11/RPL8/MRPL42	13
GO:0005684	CC	GO:0005684	U2-type spliceosomal complex	11/173	92/19594	5.34724e-10	9.80327e-09	6.7075e-09	CDC5L/CDC40/SNRPE/AQR/SNRPG/SNRPB2/CWC27/LUC7L3/LUC7L/PRPF40A/MAGOHB	11
GO:0032040	CC	GO:0032040	small-subunit processome	8/173	39/19594	1.52967e-09	2.58868e-08	1.7712e-08	WDR3/NOP58/WDR36/PRKDC/UTP23/HEATR1/UTP14A/RPS7	8
GO:0022627	CC	GO:0022627	cytosolic small ribosomal subunit	8/173	43/19594	3.49875e-09	5.49804e-08	3.76182e-08	RPS28/RPS3/RPS8/RPS21/RPS17/RPSA/RPS19/RPS7	8
GO:0036464	CC	GO:0036464	cytoplasmic ribonucleoprotein granule	15/173	243/19594	4.39178e-09	6.44127e-08	4.40719e-08	KPNB1/DHX36/DHX9/CAPRIN1/TIA1/NYNRIN/BARD1/SNRPG/CARHSP1/RC3H2/AGO3/SNRPB2/DCP1B/TOP1/HNRNPU	15
GO:0015935	CC	GO:0015935	small ribosomal subunit	9/173	69/19594	9.52024e-09	1.30903e-07	8.95654e-08	RPS28/RPS3/RPS8/RPS21/RPS17/RPSA/RPS19/RPS7/MRPL42	9
GO:0035770	CC	GO:0035770	ribonucleoprotein granule	15/173	261/19594	1.15357e-08	1.49285e-07	1.02143e-07	KPNB1/DHX36/DHX9/CAPRIN1/TIA1/NYNRIN/BARD1/SNRPG/CARHSP1/RC3H2/AGO3/SNRPB2/DCP1B/TOP1/HNRNPU	15
GO:0034708	CC	GO:0034708	methyltransferase complex	9/173	92/19594	1.22686e-07	1.4995e-06	1.02597e-06	METTL3/TRMT6/SNRPE/RUVBL1/RIOK1/SNRPG/EZH2/ZC3H13/SUZ12	9
GO:0034399	CC	GO:0034399	nuclear periphery	10/173	127/19594	1.90569e-07	2.20659e-06	1.50977e-06	TPR/ZNF326/NONO/SFPQ/MATR3/RUVBL1/THOC1/XPOT/PRPF40A/HNRNPU	10
GO:0071007	CC	GO:0071007	U2-type catalytic step 2 spliceosome	6/173	30/19594	2.16312e-07	2.37943e-06	1.62803e-06	CDC5L/CDC40/SNRPE/AQR/SNRPG/SNRPB2	6
GO:0005685	CC	GO:0005685	U1 snRNP	6/173	33/19594	3.9473e-07	4.13527e-06	2.82939e-06	SNRPE/SNRPG/SNRPB2/LUC7L3/LUC7L/PRPF40A	6
GO:0016363	CC	GO:0016363	nuclear matrix	9/173	109/19594	5.29643e-07	5.29643e-06	3.62387e-06	ZNF326/NONO/SFPQ/MATR3/RUVBL1/THOC1/XPOT/PRPF40A/HNRNPU	9
GO:0071011	CC	GO:0071011	precatalytic spliceosome	6/173	53/19594	7.06987e-06	6.5348e-05	4.47118e-05	SNRPE/SNRPG/PRPF38B/SNRPB2/CWC27/MAGOHB	6
GO:0005852	CC	GO:0005852	eukaryotic translation initiation factor 3 complex	4/173	15/19594	7.42591e-06	6.5348e-05	4.47118e-05	EIF3M/EIF3D/EIF3H/EIF3E	4
GO:0033290	CC	GO:0033290	eukaryotic 48S preinitiation complex	4/173	15/19594	7.42591e-06	6.5348e-05	4.47118e-05	EIF3M/EIF3D/EIF3H/EIF3E	4
GO:1902555	CC	GO:1902555	endoribonuclease complex	5/173	34/19594	1.14507e-05	9.6877e-05	6.62843e-05	DHX9/DICER1/DROSHA/AGO3/RPP40	5
GO:0016282	CC	GO:0016282	eukaryotic 43S preinitiation complex	4/173	17/19594	1.27702e-05	9.6877e-05	6.62843e-05	EIF3M/EIF3D/EIF3H/EIF3E	4
GO:0071004	CC	GO:0071004	U2-type prespliceosome	4/173	17/19594	1.27702e-05	9.6877e-05	6.62843e-05	SNRPG/LUC7L3/LUC7L/PRPF40A	4
GO:0071010	CC	GO:0071010	prespliceosome	4/173	17/19594	1.27702e-05	9.6877e-05	6.62843e-05	SNRPG/LUC7L3/LUC7L/PRPF40A	4
GO:0070993	CC	GO:0070993	translation preinitiation complex	4/173	18/19594	1.63058e-05	0.000119576	8.18152e-05	EIF3M/EIF3D/EIF3H/EIF3E	4
GO:0000781	CC	GO:0000781	chromosome, telomeric region	9/173	166/19594	1.71093e-05	0.00012142	8.30772e-05	DHX36/THOC2/SSB/THOC1/PRKDC/EZH2/NAT10/APEX1/SETX	9
GO:0030532	CC	GO:0030532	small nuclear ribonucleoprotein complex	7/173	100/19594	2.9739e-05	0.000204455	0.000139891	SNRPE/SNRPG/SNRPB2/LUC7L3/LUC7L/TGS1/PRPF40A	7
GO:0030687	CC	GO:0030687	preribosome, large subunit precursor	4/173	23/19594	4.55861e-05	0.000303907	0.000207936	WDR12/MAK16/NIP7/NSA2	4
GO:0120114	CC	GO:0120114	Sm-like protein family complex	7/173	111/19594	5.81761e-05	0.000376434	0.00025756	SNRPE/SNRPG/SNRPB2/LUC7L3/LUC7L/TGS1/PRPF40A	7
GO:0071005	CC	GO:0071005	U2-type precatalytic spliceosome	5/173	50/19594	7.77922e-05	0.00048898	0.000334565	SNRPE/SNRPG/SNRPB2/CWC27/MAGOHB	5
GO:0016442	CC	GO:0016442	RISC complex	4/173	27/19594	8.78926e-05	0.000522605	0.000357572	DHX9/XPO5/DICER1/AGO3	4
GO:0031332	CC	GO:0031332	RNAi effector complex	4/173	27/19594	8.78926e-05	0.000522605	0.000357572	DHX9/XPO5/DICER1/AGO3	4
GO:0098687	CC	GO:0098687	chromosomal region	12/173	366/19594	0.00010354	0.00059944	0.000410143	TPR/DHX36/THOC2/SSB/THOC1/PRKDC/EZH2/NAT10/XPO1/APEX1/HNRNPU/SETX	12
GO:0030686	CC	GO:0030686	90S preribosome	4/173	29/19594	0.000117321	0.000661814	0.00045282	WDR12/WDR3/WDR36/HEATR1	4
GO:0097525	CC	GO:0097525	spliceosomal snRNP complex	6/173	90/19594	0.00014647	0.000805584	0.000551189	SNRPE/SNRPG/SNRPB2/LUC7L3/LUC7L/PRPF40A	6
GO:0000932	CC	GO:0000932	P-body	6/173	93/19594	0.000175455	0.000941464	0.00064416	CAPRIN1/CARHSP1/RC3H2/AGO3/DCP1B/TOP1	6
GO:0000178	CC	GO:0000178	exosome (RNase complex)	3/173	19/19594	0.000590687	0.00309407	0.002117	EXOSC4/EXOSC10/ZFC3H1	3
GO:0010494	CC	GO:0010494	cytoplasmic stress granule	5/173	79/19594	0.000673515	0.00344589	0.00235771	KPNB1/DHX36/CAPRIN1/TIA1/RC3H2	5
GO:1905354	CC	GO:1905354	exoribonuclease complex	3/173	20/19594	0.000690432	0.00345216	0.002362	EXOSC4/EXOSC10/ZFC3H1	3
GO:0005697	CC	GO:0005697	telomerase holoenzyme complex	3/173	22/19594	0.000920673	0.00450107	0.00307968	SNRPE/NAT10/HNRNPU	3
GO:0005686	CC	GO:0005686	U2 snRNP	3/173	25/19594	0.00134857	0.0064497	0.00441295	SNRPE/SNRPG/SNRPB2	3
GO:0005689	CC	GO:0005689	U12-type spliceosomal complex	3/173	29/19594	0.00208776	0.00977249	0.00668644	SNRPE/SNRPG/RNPC3	3
GO:0005732	CC	GO:0005732	sno(s)RNA-containing ribonucleoprotein complex	3/173	30/19594	0.0023048	0.0103481	0.00708025	NOP58/RPP40/NAF1	3
GO:0032839	CC	GO:0032839	dendrite cytoplasm	3/173	30/19594	0.0023048	0.0103481	0.00708025	SFPQ/ZC3H14/HNRNPU	3
GO:0000346	CC	GO:0000346	transcription export complex	2/173	10/19594	0.00332918	0.0146484	0.0100226	THOC2/THOC1	2
GO:0016281	CC	GO:0016281	eukaryotic translation initiation factor 4F complex	2/173	11/19594	0.00404545	0.0171154	0.0117105	EIF4A1/EIF4E3	2
GO:0031074	CC	GO:0031074	nucleocytoplasmic transport complex	2/173	11/19594	0.00404545	0.0171154	0.0117105	KPNB1/XPO5	2
GO:0005925	CC	GO:0005925	focal adhesion	10/173	419/19594	0.00416401	0.0171309	0.0117212	RPL12/RPS3/RPS8/RPL3/RPL5/RPS17/RPL18/RPS19/RPS7/RPL8	10
GO:0000228	CC	GO:0000228	nuclear chromosome	7/173	228/19594	0.00420487	0.0171309	0.0117212	DHX9/RUVBL1/AGO3/NIFK/TOP1/HNRNPU/SETX	7
GO:0030055	CC	GO:0030055	cell-substrate junction	10/173	428/19594	0.00482585	0.0183073	0.0125261	RPL12/RPS3/RPS8/RPL3/RPL5/RPS17/RPL18/RPS19/RPS7/RPL8	10
GO:0000176	CC	GO:0000176	nuclear exosome (RNase complex)	2/173	12/19594	0.00482647	0.0183073	0.0125261	EXOSC4/EXOSC10	2
GO:0005845	CC	GO:0005845	mRNA cap binding complex	2/173	12/19594	0.00482647	0.0183073	0.0125261	NCBP2/EIF4E3	2
GO:0034709	CC	GO:0034709	methylosome	2/173	12/19594	0.00482647	0.0183073	0.0125261	SNRPE/SNRPG	2
GO:0005677	CC	GO:0005677	chromatin silencing complex	2/173	13/19594	0.00567106	0.020453	0.0139942	EZH2/SUZ12	2
GO:0005687	CC	GO:0005687	U4 snRNP	2/173	13/19594	0.00567106	0.020453	0.0139942	SNRPE/SNRPG	2
GO:0034518	CC	GO:0034518	RNA cap binding complex	2/173	13/19594	0.00567106	0.020453	0.0139942	NCBP2/EIF4E3	2
GO:0030688	CC	GO:0030688	preribosome, small subunit precursor	2/173	15/19594	0.00754624	0.026777	0.0183211	RIOK1/NOB1	2
GO:0001650	CC	GO:0001650	fibrillar center	5/173	140/19594	0.00811173	0.0283267	0.0193814	NONO/NOP58/SNRPB2/HEATR1/TOP1	5
GO:0005643	CC	GO:0005643	nuclear pore	4/173	93/19594	0.00931995	0.0320373	0.0219203	KPNB1/TPR/IPO5/XPOT	4
GO:0034719	CC	GO:0034719	SMN-Sm protein complex	2/173	18/19594	0.010807	0.0365775	0.0250267	SNRPE/SNRPG	2
GO:0005682	CC	GO:0005682	U5 snRNP	2/173	23/19594	0.0173629	0.0565709	0.0387064	SNRPE/SNRPG	2
GO:0000791	CC	GO:0000791	euchromatin	3/173	62/19594	0.0174856	0.0565709	0.0387064	EXOSC4/EXOSC10/PSIP1	3
GO:0035097	CC	GO:0035097	histone methyltransferase complex	3/173	62/19594	0.0174856	0.0565709	0.0387064	RUVBL1/EZH2/SUZ12	3
GO:0043186	CC	GO:0043186	P granule	2/173	25/19594	0.0203531	0.063066	0.0431504	SNRPG/CARHSP1	2
GO:0045495	CC	GO:0045495	pole plasm	2/173	25/19594	0.0203531	0.063066	0.0431504	SNRPG/CARHSP1	2
GO:0060293	CC	GO:0060293	germ plasm	2/173	25/19594	0.0203531	0.063066	0.0431504	SNRPG/CARHSP1	2
GO:0032039	CC	GO:0032039	integrator complex	2/173	27/19594	0.0235414	0.071932	0.0492166	INTS3/INTS7	2
GO:0000803	CC	GO:0000803	sex chromosome	2/173	30/19594	0.0286781	0.0864272	0.0591344	SUZ12/HNRNPU	2
GO:0005791	CC	GO:0005791	rough endoplasmic reticulum	3/173	79/19594	0.0328226	0.0962797	0.0658756	RPS28/RPS21/RPL18	3
GO:0015030	CC	GO:0015030	Cajal body	3/173	79/19594	0.0328226	0.0962797	0.0658756	NOP58/XPO1/TGS1	3
GO:0031519	CC	GO:0031519	PcG protein complex	2/173	34/19594	0.0361492	0.104642	0.0715974	EZH2/SUZ12	2
GO:0120111	CC	GO:0120111	neuron projection cytoplasm	3/173	89/19594	0.0442557	0.126445	0.0865149	SFPQ/ZC3H14/HNRNPU	3
GO:0003735	MF	GO:0003735	structural constituent of ribosome	21/174	181/18410	3.69455e-17	5.9387e-15	3.84693e-15	RPS28/RPL12/RPS3/RPS8/RPS21/RPL17/MRPL17/RPL24/RPL3/RPL36/RPL5/RPS17/RPL18A/RPSA/RPL18/RPS19/RPL35A/RPS7/RPL11/RPL8/MRPL42	21
GO:0140098	MF	GO:0140098	catalytic activity, acting on RNA	28/174	388/18410	4.80866e-17	5.9387e-15	3.84693e-15	METTL3/DHX36/DHX9/TRMT5/DICER1/XRN2/DDX18/QTRT1/EXOSC4/EXOSC10/NYNRIN/EIF4A1/TRMT13/AQR/DHX40/DROSHA/NUDT16/AGO3/CPSF3/VARS2/POLR2K/DHX33/APEX1/NOB1/TGS1/DDX10/RPP40/PTRH2	28
GO:0003725	MF	GO:0003725	double-stranded RNA binding	11/174	75/18410	1.13523e-10	9.34671e-09	6.05455e-09	DHX36/DHX9/DICER1/OAS3/EIF4A1/RC3H2/DROSHA/AGO3/EIF2AK2/DHX33/HNRNPU	11
GO:0004540	MF	GO:0004540	ribonuclease activity	12/174	117/18410	1.12546e-09	6.94969e-08	4.50182e-08	DICER1/XRN2/EXOSC4/EXOSC10/NYNRIN/DROSHA/NUDT16/AGO3/CPSF3/APEX1/NOB1/RPP40	12
GO:0043021	MF	GO:0043021	ribonucleoprotein complex binding	13/174	150/18410	1.82219e-09	9.00161e-08	5.831e-08	WDR12/DHX9/XPO5/SRP72/ABCE1/SNRPG/EZH2/SNRPB2/DHX33/CPEB2/SECISBP2L/RPSA/HNRNPU	13
GO:0003727	MF	GO:0003727	single-stranded RNA binding	10/174	87/18410	9.37318e-09	3.85863e-07	2.49952e-07	DHX9/SSB/TIA1/EXOSC10/AQR/ZC3H14/AGO3/HNRNPA1/RBM11/HNRNPU	10
GO:0004521	MF	GO:0004521	endoribonuclease activity	9/174	71/18410	2.20299e-08	7.77339e-07	5.0354e-07	DICER1/NYNRIN/DROSHA/NUDT16/AGO3/CPSF3/APEX1/NOB1/RPP40	9
GO:0004386	MF	GO:0004386	helicase activity	12/174	155/18410	2.79373e-08	8.62563e-07	5.58746e-07	DHX36/DHX9/DICER1/DDX18/EIF4A1/RUVBL1/AQR/DHX40/TTF2/DHX33/DDX10/SETX	12
GO:0004518	MF	GO:0004518	nuclease activity	13/174	204/18410	7.37782e-08	2.0248e-06	1.31161e-06	DICER1/XRN2/RPS3/EXOSC4/EXOSC10/NYNRIN/DROSHA/NUDT16/AGO3/CPSF3/APEX1/NOB1/RPP40	13
GO:0019843	MF	GO:0019843	rRNA binding	8/174	66/18410	1.95174e-07	4.8208e-06	3.12278e-06	RPL12/RPS3/UTP23/RPF2/RPL3/RPL5/RPL11/RPL8	8
GO:0004519	MF	GO:0004519	endonuclease activity	10/174	124/18410	2.83112e-07	6.35716e-06	4.118e-06	DICER1/RPS3/NYNRIN/DROSHA/NUDT16/AGO3/CPSF3/APEX1/NOB1/RPP40	10
GO:0140142	MF	GO:0140142	nucleocytoplasmic carrier activity	6/174	30/18410	3.21622e-07	6.62006e-06	4.2883e-06	KPNB1/TNPO2/XPO5/IPO4/IPO5/XPO1	6
GO:0003724	MF	GO:0003724	RNA helicase activity	8/174	77/18410	6.54646e-07	1.24383e-05	8.05718e-06	DHX36/DHX9/DDX18/EIF4A1/AQR/DHX40/DHX33/DDX10	8
GO:0016891	MF	GO:0016891	endoribonuclease activity, producing 5'-phosphomonoesters	6/174	34/18410	7.06011e-07	1.24561e-05	8.0687e-06	DICER1/DROSHA/NUDT16/AGO3/APEX1/RPP40	6
GO:0008186	MF	GO:0008186	ATP-dependent activity, acting on RNA	8/174	79/18410	7.98743e-07	1.31526e-05	8.51993e-06	DHX36/DHX9/DDX18/EIF4A1/AQR/DHX40/DHX33/DDX10	8
GO:0090079	MF	GO:0090079	translation regulator activity, nucleic acid binding	9/174	108/18410	8.58081e-07	1.32466e-05	8.58081e-06	EIF3M/EIF4A1/EIF3D/PAIP2B/EIF3H/EEF1A1/CPEB2/EIF4E3/EIF3E	9
GO:0008135	MF	GO:0008135	translation factor activity, RNA binding	8/174	84/18410	1.28228e-06	1.86308e-05	1.20685e-05	EIF3M/EIF4A1/EIF3D/EIF3H/EEF1A1/CPEB2/EIF4E3/EIF3E	8
GO:0008097	MF	GO:0008097	5S rRNA binding	4/174	10/18410	1.54865e-06	2.12509e-05	1.37658e-05	RPF2/RPL3/RPL5/RPL11	4
GO:0016893	MF	GO:0016893	endonuclease activity, active with either ribo- or deoxyribonucleic acids and producing 5'-phosphomonoesters	6/174	44/18410	3.42679e-06	4.45482e-05	2.88572e-05	DICER1/DROSHA/NUDT16/AGO3/APEX1/RPP40	6
GO:0048027	MF	GO:0048027	mRNA 5'-UTR binding	5/174	27/18410	4.85642e-06	5.99768e-05	3.88513e-05	DHX36/GNL3/UTP23/RPL5/RPS7	5
GO:0000049	MF	GO:0000049	tRNA binding	7/174	72/18410	5.24419e-06	6.16816e-05	3.99557e-05	XPO5/SSB/XPOT/EIF2AK4/EEF1A1/NAT10/RPL35A	7
GO:0003743	MF	GO:0003743	translation initiation factor activity	6/174	51/18410	8.27717e-06	9.293e-05	6.01976e-05	EIF3M/EIF4A1/EIF3D/EIF3H/EIF4E3/EIF3E	6
GO:0030515	MF	GO:0030515	snoRNA binding	5/174	32/18410	1.16595e-05	0.000125213	8.11097e-05	WDR3/NOP58/PRKDC/NUDT16/HEATR1	5
GO:0000339	MF	GO:0000339	RNA cap binding	4/174	19/18410	2.67429e-05	0.000264219	0.000171154	NCBP2/EIF4A1/EIF3D/EIF4E3	4
GO:0061608	MF	GO:0061608	nuclear import signal receptor activity	4/174	19/18410	2.67429e-05	0.000264219	0.000171154	KPNB1/TNPO2/IPO4/IPO5	4
GO:0070034	MF	GO:0070034	telomerase RNA binding	4/174	22/18410	4.93648e-05	0.000468079	0.000303209	DHX36/EXOSC10/NAF1/HNRNPU	4
GO:0003730	MF	GO:0003730	mRNA 3'-UTR binding	10/174	222/18410	5.11665e-05	0.000468079	0.000303209	DHX36/TIA1/EXOSC4/UTP23/CARHSP1/RPL5/CPEB2/SECISBP2L/RPS7/HNRNPU	10
GO:0140104	MF	GO:0140104	molecular carrier activity	6/174	73/18410	6.59004e-05	0.000566974	0.000367271	KPNB1/TNPO2/XPO5/IPO4/IPO5/XPO1	6
GO:0001091	MF	GO:0001091	RNA polymerase II general transcription initiation factor binding	4/174	24/18410	7.06584e-05	0.000566974	0.000367271	ZNHIT6/NOP58/RUVBL1/HNRNPU	4
GO:0001098	MF	GO:0001098	basal transcription machinery binding	6/174	74/18410	7.11587e-05	0.000566974	0.000367271	ZNF326/DHX9/ZNHIT6/NOP58/RUVBL1/HNRNPU	6
GO:0001099	MF	GO:0001099	basal RNA polymerase II transcription machinery binding	6/174	74/18410	7.11587e-05	0.000566974	0.000367271	ZNF326/DHX9/ZNHIT6/NOP58/RUVBL1/HNRNPU	6
GO:0061980	MF	GO:0061980	regulatory RNA binding	5/174	47/18410	7.92045e-05	0.00061136	0.000396023	DHX9/DICER1/MATR3/AGO3/HNRNPA1	5
GO:0001094	MF	GO:0001094	TFIID-class transcription factor complex binding	3/174	10/18410	9.48388e-05	0.000709854	0.000459824	ZNHIT6/NOP58/RUVBL1	3
GO:0035925	MF	GO:0035925	mRNA 3'-UTR AU-rich region binding	4/174	26/18410	9.79555e-05	0.000711618	0.000460967	DHX36/TIA1/EXOSC4/CPEB2	4
GO:0008139	MF	GO:0008139	nuclear localization sequence binding	4/174	27/18410	0.000114147	0.00080555	0.000521813	KPNB1/TNPO2/IPO4/IPO5	4
GO:0045182	MF	GO:0045182	translation regulator activity	13/174	406/18410	0.000132718	0.000910594	0.000589859	EIF3M/EIF4A1/EIF3D/IREB2/PAIP2B/EIF3H/AGO3/EIF2AK2/EIF2AK4/EEF1A1/CPEB2/EIF4E3/EIF3E	13
GO:0017069	MF	GO:0017069	snRNA binding	5/174	53/18410	0.000141554	0.000944971	0.000612127	NCBP2/RNPC3/SNRPB2/CCNT2/HNRNPU	5
GO:0016796	MF	GO:0016796	exonuclease activity, active with either ribo- or deoxyribonucleic acids and producing 5'-phosphomonoesters	5/174	59/18410	0.000235931	0.00153355	0.000993392	XRN2/EXOSC4/EXOSC10/CPSF3/APEX1	5
GO:0140097	MF	GO:0140097	catalytic activity, acting on DNA	9/174	222/18410	0.000268409	0.00169992	0.00110116	DHX36/DHX9/DICER1/RPS3/RUVBL1/TTF2/APEX1/TOP1/SETX	9
GO:0016896	MF	GO:0016896	exoribonuclease activity, producing 5'-phosphomonoesters	4/174	38/18410	0.000442765	0.00273407	0.00177106	XRN2/EXOSC4/EXOSC10/CPSF3	4
GO:0031490	MF	GO:0031490	chromatin DNA binding	6/174	105/18410	0.000485844	0.00292692	0.00189598	DHX9/EZH2/PPARGC1A/APEX1/SUZ12/HNRNPU	6
GO:0004532	MF	GO:0004532	exoribonuclease activity	4/174	40/18410	0.00054019	0.00317683	0.00205787	XRN2/EXOSC4/EXOSC10/CPSF3	4
GO:0070063	MF	GO:0070063	RNA polymerase binding	5/174	73/18410	0.000636448	0.00365588	0.00236818	ZNF326/DHX9/TCERG1/CCNT2/HNRNPU	5
GO:0004527	MF	GO:0004527	exonuclease activity	5/174	80/18410	0.000966004	0.00527175	0.0034149	XRN2/EXOSC4/EXOSC10/CPSF3/APEX1	5
GO:0055106	MF	GO:0055106	ubiquitin-protein transferase regulator activity	3/174	21/18410	0.000973705	0.00527175	0.0034149	RPL5/RPS7/RPL11	3
GO:0003697	MF	GO:0003697	single-stranded DNA binding	6/174	120/18410	0.000981784	0.00527175	0.0034149	DHX36/DHX9/MYEF2/HNRNPA1/TOP1/HNRNPU	6
GO:0016887	MF	GO:0016887	ATP hydrolysis activity	10/174	325/18410	0.00107659	0.00565782	0.00366498	DHX36/DHX9/DDX18/EIF4A1/RUVBL1/AQR/DHX40/DHX33/DDX10/ACIN1	10
GO:0140101	MF	GO:0140101	catalytic activity, acting on a tRNA	6/174	125/18410	0.00121293	0.00624154	0.0040431	TRMT5/QTRT1/TRMT13/VARS2/RPP40/PTRH2	6
GO:0005048	MF	GO:0005048	signal sequence binding	4/174	50/18410	0.00126501	0.0063168	0.00409185	KPNB1/TNPO2/IPO4/IPO5	4
GO:0008143	MF	GO:0008143	poly(A) binding	3/174	23/18410	0.0012787	0.0063168	0.00409185	TIA1/ZC3H14/HNRNPU	3
GO:0140296	MF	GO:0140296	general transcription initiation factor binding	4/174	52/18410	0.00146545	0.00709737	0.00459749	ZNHIT6/NOP58/RUVBL1/HNRNPU	4
GO:0008408	MF	GO:0008408	3'-5' exonuclease activity	4/174	54/18410	0.00168702	0.00801334	0.00519083	XRN2/EXOSC4/EXOSC10/APEX1	4
GO:0036002	MF	GO:0036002	pre-mRNA binding	4/174	58/18410	0.00219803	0.0102436	0.00663555	RNPC3/HNRNPA1/SRSF6/HNRNPU	4
GO:0008187	MF	GO:0008187	poly-pyrimidine tract binding	3/174	28/18410	0.00228485	0.0103054	0.00667559	SSB/RBM11/HNRNPU	3
GO:0003714	MF	GO:0003714	transcription corepressor activity	7/174	191/18410	0.00229473	0.0103054	0.00667559	RBFOX2/CCAR1/TCERG1/EZH2/APEX1/NR0B1/HNRNPU	7
GO:0070717	MF	GO:0070717	poly-purine tract binding	3/174	29/18410	0.00253092	0.0111632	0.00723121	TIA1/ZC3H14/HNRNPU	3
GO:1990841	MF	GO:1990841	promoter-specific chromatin binding	4/174	62/18410	0.00280687	0.0121631	0.00787893	DHX9/EZH2/SUZ12/HNRNPU	4
GO:0008094	MF	GO:0008094	ATP-dependent activity, acting on DNA	5/174	103/18410	0.00295662	0.0125911	0.0081562	DHX36/DHX9/RUVBL1/TTF2/SETX	5
GO:0008173	MF	GO:0008173	RNA methyltransferase activity	4/174	65/18410	0.00333289	0.013953	0.00903836	METTL3/TRMT5/TRMT13/TGS1	4
GO:0035198	MF	GO:0035198	miRNA binding	3/174	34/18410	0.0040041	0.0164836	0.0106776	MATR3/AGO3/HNRNPA1	3
GO:0000175	MF	GO:0000175	3'-5'-exoribonuclease activity	3/174	35/18410	0.00434939	0.0176115	0.0114082	XRN2/EXOSC4/EXOSC10	3
GO:0005049	MF	GO:0005049	nuclear export signal receptor activity	2/174	11/18410	0.00461874	0.0178254	0.0115468	XPO5/XPO1	2
GO:0035197	MF	GO:0035197	siRNA binding	2/174	11/18410	0.00461874	0.0178254	0.0115468	DHX9/DICER1	2
GO:0047429	MF	GO:0047429	nucleoside-triphosphate diphosphatase activity	2/174	11/18410	0.00461874	0.0178254	0.0115468	DHX9/NUDT16	2
GO:0003678	MF	GO:0003678	DNA helicase activity	4/174	72/18410	0.0048128	0.0182886	0.0118469	DHX36/DHX9/RUVBL1/SETX	4
GO:0004520	MF	GO:0004520	endodeoxyribonuclease activity	3/174	37/18410	0.00509276	0.0190593	0.0123461	DICER1/RPS3/APEX1	3
GO:0000340	MF	GO:0000340	RNA 7-methylguanosine cap binding	2/174	12/18410	0.00550819	0.0197177	0.0127726	NCBP2/EIF4E3	2
GO:0003906	MF	GO:0003906	DNA-(apurinic or apyrimidinic site) endonuclease activity	2/174	12/18410	0.00550819	0.0197177	0.0127726	RPS3/APEX1	2
GO:0005095	MF	GO:0005095	GTPase inhibitor activity	2/174	12/18410	0.00550819	0.0197177	0.0127726	IPO5/CPEB2	2
GO:0043023	MF	GO:0043023	ribosomal large subunit binding	2/174	14/18410	0.00750105	0.0260952	0.0169038	DHX33/CPEB2	2
GO:1990825	MF	GO:1990825	sequence-specific mRNA binding	2/174	14/18410	0.00750105	0.0260952	0.0169038	DHX9/SSB	2
GO:0003712	MF	GO:0003712	transcription coregulator activity	11/174	497/18410	0.00776011	0.0266215	0.0172447	RBFOX2/DHX9/CCAR1/RUVBL1/TCERG1/EZH2/PPARGC1A/APEX1/PSIP1/NR0B1/HNRNPU	11
GO:0016888	MF	GO:0016888	endodeoxyribonuclease activity, producing 5'-phosphomonoesters	2/174	15/18410	0.00860162	0.0291041	0.0188529	DICER1/APEX1	2
GO:0000900	MF	GO:0000900	mRNA regulatory element binding translation repressor activity	2/174	16/18410	0.00976979	0.03261	0.0211239	PAIP2B/CPEB2	2
GO:0043024	MF	GO:0043024	ribosomal small subunit binding	2/174	17/18410	0.0110042	0.0362404	0.0234756	ABCE1/CPEB2	2
GO:0000993	MF	GO:0000993	RNA polymerase II complex binding	3/174	50/18410	0.0117493	0.0381852	0.0247353	ZNF326/DHX9/HNRNPU	3
GO:0008409	MF	GO:0008409	5'-3' exonuclease activity	2/174	18/18410	0.0123035	0.0394669	0.0255656	XRN2/CPSF3	2
GO:0031267	MF	GO:0031267	small GTPase binding	7/174	267/18410	0.0136748	0.0433036	0.0280509	KPNB1/TNPO2/XPO5/IPO4/IPO5/XPOT/XPO1	7
GO:0035613	MF	GO:0035613	RNA stem-loop binding	2/174	20/18410	0.0150914	0.0471845	0.0305648	DHX9/RC3H2	2
GO:0008168	MF	GO:0008168	methyltransferase activity	6/174	214/18410	0.0162362	0.0501293	0.0324724	METTL3/TRMT5/TRMT13/EZH2/SUZ12/TGS1	6
GO:0004536	MF	GO:0004536	deoxyribonuclease activity	3/174	57/18410	0.0167205	0.0503653	0.0326253	DICER1/RPS3/APEX1	3
GO:0043175	MF	GO:0043175	RNA polymerase core enzyme binding	3/174	57/18410	0.0167205	0.0503653	0.0326253	ZNF326/DHX9/HNRNPU	3
GO:0016741	MF	GO:0016741	transferase activity, transferring one-carbon groups	6/174	225/18410	0.0202435	0.0602427	0.0390236	METTL3/TRMT5/TRMT13/EZH2/SUZ12/TGS1	6
GO:0008266	MF	GO:0008266	poly(U) RNA binding	2/174	25/18410	0.0231064	0.067944	0.0440123	SSB/RBM11	2
GO:0051020	MF	GO:0051020	GTPase binding	7/174	298/18410	0.0234117	0.0680316	0.044069	KPNB1/TNPO2/XPO5/IPO4/IPO5/XPOT/XPO1	7
GO:0051536	MF	GO:0051536	iron-sulfur cluster binding	3/174	67/18410	0.0255734	0.072605	0.0470316	RPS3/ABCE1/IREB2	3
GO:0051540	MF	GO:0051540	metal cluster binding	3/174	67/18410	0.0255734	0.072605	0.0470316	RPS3/ABCE1/IREB2	3
GO:0043022	MF	GO:0043022	ribosome binding	3/174	70/18410	0.0286333	0.0803684	0.0520605	SRP72/CPEB2/RPSA	3
GO:0070566	MF	GO:0070566	adenylyltransferase activity	2/174	30/18410	0.032493	0.0901772	0.0584144	OAS3/PAPOLA	2
GO:0140297	MF	GO:0140297	DNA-binding transcription factor binding	9/174	470/18410	0.0348932	0.0957624	0.0620323	RBFOX2/DHX9/RPS3/TCERG1/PRKDC/PPARGC1A/DHX33/APEX1/NR0B1	9
GO:0008175	MF	GO:0008175	tRNA methyltransferase activity	2/174	33/18410	0.0387233	0.105106	0.068085	TRMT5/TRMT13	2
GO:0001530	MF	GO:0001530	lipopolysaccharide binding	2/174	34/18410	0.0408933	0.108776	0.0704623	DROSHA/ZRANB2	2
GO:0003713	MF	GO:0003713	transcription coactivator activity	6/174	266/18410	0.0409562	0.108776	0.0704623	DHX9/CCAR1/RUVBL1/TCERG1/PPARGC1A/APEX1	6
GO:0051117	MF	GO:0051117	ATPase binding	3/174	82/18410	0.0427139	0.112238	0.0727046	ZNHIT6/NOP58/RUVBL1	3
GO:0042162	MF	GO:0042162	telomeric DNA binding	2/174	37/18410	0.047668	0.123937	0.080283	HNRNPA1/APEX1	2
