# Supplementary material for: RNA-binding protein gene NOP58 exhibits crucial prognostic and therapeutic value in Ewing sarcoma
Source: Hereditas. 2025 May 14;162:76. doi: 10.1186/s41065-025-00440-5 (PMC12076867; doi:10.1186/s41065-025-00440-5)
Supplement: Supplementary file 6 — Supplementary Material 6: Table S4. GSEA analysis. [file 41065_2025_440_MOESM6_ESM.csv]

	ID	Description	setSize	enrichmentScore	NES	p.adjust	core_enrichment
hsa04061	hsa04061	Viral protein interaction with cytokine and cytokine receptor	95	0.490990566	2.359858789	1.00E-10	3569/3576/6362/3579/2919/7852/5473/6355/3586/6363/6351/6348/1232/2921/9547/6347/4283/53833/8807/6366/1236/5196/8794/8797/3577/6357/6369/1524/8795/10563/3561/1237/6364/57007/6361/6367/8809/643/51554
hsa04060	hsa04060	Cytokine-cytokine receptor interaction	284	0.361785045	1.931404666	1.00E-10	3569/3576/6362/3579/2919/7850/7852/5473/6355/3586/6363/9173/6351/3976/3557/6348/1439/1441/1232/2921/9547/6347/4283/53833/8808/9518/8807/7048/2689/6366/112744/1236/51561/5008/3581/5617/5196/7293/8794/3553/8797/3577/84639/1271/3568/1440/6357/356/115650/6369/27179/1524/64109/59067/8795/3625/10563/64806/3626/8744/3561/4803/3556/1237/6364/58191/91/50616/57007/6361/8718/6367/8809/643/60401/51554/2661/3…
hsa04657	hsa04657	IL-17 signaling pathway	93	0.454821275	2.184369308	2.63E-08	3569/3576/2919/5743/2354/7128/6279/6280/2353/3727/3934/2921/3326/6300/6347/338324/8061/112744/3725/5596/3553/6278/6426/1440/5599/64806/1051/6364/6361/225689/5600/727897/6356/2920/1673
hsa05150	hsa05150	Staphylococcus aureus infection	71	0.459457697	2.141849827	6.17E-07	728/2214/2204/3586/716/2215/1667/2358/25984/3857/3426/9103/3683/2359/1672/1671/3383/719/714/10747/8687/715/5724/1673/3884/8688/3882/6404/3689
hsa04080	hsa04080	Neuroactive ligand-receptor interaction	352	0.302825107	1.63554045	7.19E-07	728/6344/2358/1136/133/1128/22953/2488/2894/3357/79924/2689/796/9934/9170/2912/116443/1144/57152/11255/886/5617/1392/551/2359/1395/552/2892/5734/2556/5646/1241/719/6750/623/116/2831/2904/4887/151/83551/2837/2902/2913/4852/554/2147/2695/3350/4295/130576/153/3274/1141/5020/4142/10886/6013/10022/2895/10316/2150/2568/5026/2797/136/3060/1511/2696/2691/8811/4158/2743/553/1816/23620/5724/6753/134860/675…
hsa05144	hsa05144	Malaria	47	0.486677462	2.145578913	8.74E-06	3569/3576/6401/3586/1311/2532/3043/2994/7057/6347/3683/3553/3383/1440/1378/1379/3689/3082/54106/7097/7040/7043
hsa05202	hsa05202	Transcriptional misregulation in cancer	168	0.340646072	1.743360532	9.24E-06	3569/3576/597/64332/7850/3002/8013/4609/5914/1667/1026/4616/581/6688/6692/7048/330/1991/2530/2892/1671/6495/6667/604/4300/1051/8861/4613/860/578/51274/5079/7709/7102/5327/3562/6760/6756/598/3248/3206/4353/3560/30012/3195/84444/942/6757/5077/51804/7030/64919/8900/4298/3684/51513/5081/7849/1669/221037/79058/1025/894/2115/3207/171558/1643/4291/5747/51384/7113/4149/3695/466/2119/3728/1437/5371/3398/9…
hsa04610	hsa04610	Complement and coagulation cascades	83	0.393792107	1.865959764	5.37E-05	728/5265/716/5329/5055/3426/2153/7056/5054/719/1378/623/2161/732/1379/714/2147/10747/3080/1380/2155/7035/5327/715/1604/4179/5270/3689/2/11326/2157/3827/3684/5345
hsa04650	hsa04650	Natural killer cell mediated cytotoxicity	119	0.341212747	1.683529717	0.000248355	2214/3002/2207/2215/3823/3937/3802/5880/3824/5551/79465/3683/3806/8797/3383/356/7535/51744/8795/5582/3803/100507436/115653/5881/10451/3451/673/5534/3441/3689/80328/9437/5594/9436/5058/6655/7305/3810/4772/3808/3932/7409/3809/3804/7410/3456/4277/3452/4893/135250/3384/3458/7124/53358/2885/57292/80329/5578/8743/1437/3448/5894/5879/4068/3813/25759/3439/962/637
hsa04148	hsa04148	Efferocytosis	153	0.317708267	1.61172587	0.000280253	9023/5743/1847/3586/100133941/10326/7057/6300/5868/383/6566/558/815/23411/10461/5734/91937/1844/6446/1524/240/1051/343702/714/338440/1399/9392/840/286046/84466/1788/5600/8877/126129/19/50636/64805/5732/5594/5878/57617/89790/80824/7040/8754/55576/487/65082/489/3690/23166/4772/56848/7879/55423/1901/140885/4035/51454/6868/5467/405/8578/5747/5031/4776/2057/834/3091/817/27072/7301/3988
hsa03050	hsa03050	Proteasome	42	-0.273910437	-1.921207073	0.000403652	9491/5707/5691/5684/5690/5695/5693/5698/143471/5714/5720/10197/5686/5702/23198/5682/5696/11047/5694/5718/51371/10213/5685/5689/5704/5692/5717/5705/5699/9861/5715/5713/5708/5701/5700/5706/5688/5710/5683/5719
hsa04380	hsa04380	Osteoclast differentiation	134	0.322373713	1.605895674	0.000618225	9021/2354/3726/2214/2353/2215/3727/10326/3937/79168/6688/6300/9103/4791/2355/6773/7048/8061/3725/54/54209/3553/8651/3709/10288/10990/5599/1535/3716/4688/126014/10859/5600/653361/10379/5534/11025/5971/7006/5594/23547/7046/353514/7040/7305/487/489/3690/4772/3932/4689/55423/3456
hsa05321	hsa05321	Inflammatory bowel disease	51	0.415347587	1.846610787	0.000670719	3569/3586/4088/8807/112744/3725/51561/6095/3553/30009/59067/64127/3561/50616/8809/3594/50615/7097/7040/7043/3596/4772/7099/2625/3458/6775/7124
hsa05332	hsa05332	Graft-versus-host disease	22	0.527814023	1.961971585	0.000833013	3569/3002/940/3802/3824/5551/3553/356/3803/115653/942/941/3804/3458/7124/57292
hsa05143	hsa05143	African trypanosomiasis	35	0.459050036	1.907585548	0.00077815	3569/6401/3250/3586/3043/3553/3383/356/23236/5582/2150/54106/335/3827/3620
hsa04640	hsa04640	Hematopoietic cell lineage	83	0.354988257	1.682090101	0.000986818	3569/7850/100133941/931/1441/930/3581/3674/290/3553/960/3568/1440/1378/951/926/3676/913/916/1379/909/1380/3563/3562/2323/1604/7066/2815/928/3684/3690/3559/933/924/3655/1435/7124/2811/2057/1437/1438/3673/925/921/2208/917/4254/910/952/2322/3574
hsa04726	hsa04726	Serotonergic synapse	107	0.33607901	1.639717743	0.001389819	5743/247/3357/3763/1573/779/1557/2785/2775/3709/240/3765/55970/9177/774/3350/23236/775/5582/242/351/1565/8605/3760/673/3762/170572/5594/1644/3352/2786/1843/6571/3360/3351/3355/94235/778/3710/2793/4893/10681/5568/3359/2783/283748/239/2787/5578/3361/5330/1562/5894/776/2771
hsa04024	hsa04024	cAMP signaling pathway	217	0.28359069	1.481002852	0.001500267	2353/1128/5880/6662/2488/5500/491/116443/815/3725/493/1392/1395/2892/9586/779/6750/116/2904/5140/5348/481/2902/5599/2867/51/4852/2695/3350/5142/775/11069/153/11149/5020/1080/10021/5139/5881/810/5906/10451/2696/387/4158/1816/6755/1129/2903/673/5144/1394/5732/113/5594/5058/1907/1258/3352/3360/8843/487/51806/3351/114/489/3355/778/4772/1387/2735/7409/122876/2550/6751/2033/1908/7410/5337/1909/268/486/…
hsa05323	hsa05323	Rheumatoid arthritis	76	0.356657115	1.673366028	0.001724609	3569/3576/2919/2353/6348/940/2921/6347/523/3683/1493/3725/51561/54/3553/3383/534/6364/2920/535/7010/3689/942/7097/941/7040/7043
hsa04621	hsa04621	NOD-like receptor signaling pathway	175	0.288819471	1.48324958	0.001776387	3569/3576/2919/7128/10135/9447/1667/2921/3326/846/6300/4210/6347/6773/330/3725/58484/3553/10628/1671/838/6041/55072/114548/115362/3709/10010/64127/5599/23236/1535/54822/3716/22861/5600/387/10379/23710/118429/3451/598/2920/11035/1673/7226/3441/7531/91662/5594/148022/440738/22900/3665/4939/222545/7099/1669/63940/7158/3456/7419/79184/8767/3710/3452/9641/7124/3428/834/841/8517/7189/8737/3448/64170/53…
hsa04972	hsa04972	Pancreatic secretion	95	0.332038914	1.595885958	0.002460386	5320/6344/1506/50487/491/493/886/5646/3709/481/23236/5582/1358/5322/1080/1179/5407/5906/760/387/5406/63036/440387/10136/113/30814/23436/51032/487/1359/114/489/26279/5644/9545/3710/885/486/6548/6343/482/81579/483/4218/5578/478/5330/5879/23439/196883/683/490/5319/1131/219931/952/488
hsa05140	hsa05140	Leishmaniasis	62	0.365274236	1.667826709	0.002581696	5743/2214/3586/2353/2215/6300/9103/3725/3553/1378/3676/3654/1379/1535/3716/4688/5600/653361/3689/4843/5594/7097/7040/7043/3684/7099/4689
hsa05146	hsa05146	Amoebiasis	101	0.322724852	1.5609229	0.003166506	3569/3576/2919/7850/3586/2921/5868/383/5272/3553/9630/1286/732/913/23236/5582/2769/909/3918/1285/1511/2920/3689/4843/5878/7097/4583/7040/7043/3684/1287/284217/7099/7879/3909/733/5269/3458/5747/2774/7124/5568/731/5578/1437/5330
hsa04062	hsa04062	Chemokine signaling pathway	185	0.28839329	1.487201427	0.003089347	3576/6362/3579/2919/7852/5473/6355/6363/3702/6351/2268/6348/1232/2921/9547/5880/6347/4283/6773/6366/1236/5196/3577/6357/2785/6369/1524/10563/55970/1237/6364/23236/58191/1399/6361/6367/643/5881/5906/10451/4067/387/5294/653361/1233/6356/2920/673/113/5594/5058/6655/2786/114/94235/7409/6360/7410/3055/23533/6368/408/6370/2793/4893/5747/2833/10681/208/53358/2885/5568/2783/8517/2787/409/5330/5894/5879/3…
hsa04630	hsa04630	JAK-STAT signaling pathway	162	0.279854672	1.426653372	0.004945072	3569/9021/4609/4170/3586/3976/1026/1439/1441/53833/6773/2689/51561/5008/3581/5617/1271/3568/8651/1440/64109/59067/3561/50616/3716/3594/3563/163702/10379/3562/50615/3451/598/2273/3560/3441/51588/7066/1270/6655/4352/29949/1950/3596/282618/1956/3559/246778/9466/282616/1387/2033/3456/11009/894/1489/53832/3452/3458/9306/30837/6775/208/2057/8835/2885/23529/3977/5292/1437/1438/3448/5894/3572/3718
hsa04020	hsa04020	Calcium signaling pathway	248	0.260045699	1.375115909	0.004796351	7852/10345/6588/1128/22953/3357/491/116443/4842/815/493/886/8074/552/9630/2668/779/2264/623/3709/2904/2902/113026/774/4803/23236/775/5582/153/3274/2769/810/5026/4916/136/7125/2248/84812/553/2253/1816/8877/5724/1129/2903/2249/5534/2064/887/3082/2251/444/113/4843/2250/5025/1950/5731/3360/487/51806/6261/114/489/1956/778/57620/4772/56848/56413/53373/89832/8823/1133/2911/7201/7039/7419/5260/1909/3710/…
hsa03410	hsa03410	Base excision repair	42	-0.229398417	-1.608999882	0.005307213	142/5427/11232/54107/3146/8505/10039/3980/5111/5982/27343/5424/4350/57804/143/56655/3978/11284/5425/5983/55775/8930/10714/4595/5984/5426/4913/7374/5985/7515/5423/328/4968/55247/10038/5981/54840/252969/2237/5428/6996
hsa04064	hsa04064	NF-kappa B signaling pathway	101	0.314769503	1.522445272	0.005545498	3576/597/2919/5743/7128/6363/6351/4616/2921/4791/6366/330/3553/3383/6357/84433/7535/115650/3654/60401/3929/4067/598/2920/79092/5971/51588/7706/29775/148022/1457/8740/55367
hsa04010	hsa04010	MAPK signaling pathway	290	0.252589113	1.350527831	0.006283566	3164/1847/4609/2353/4616/3630/3727/11221/1326/783/51378/2069/6300/5880/4791/3310/7048/3725/8074/3553/2668/5062/10369/779/1844/2264/356/1943/84867/4214/374/5599/55970/3654/774/4803/3556/775/5582/1399/3643/786/5623/59285/5881/1969/5906/5924/8605/2248/5600/4296/2253/2323/22808/1946/7010/10368/673/2249/5534/2064/93589/5971/6722/3082/2251/5778/2250/5594/5058/5536/6196/6655/7046/80824/7040/7043/1843/19…
hsa04668	hsa04668	TNF signaling pathway	116	0.297605391	1.465883361	0.008892796	3569/6401/2919/9021/5743/7128/3726/2353/3976/1326/2921/6300/6347/330/3725/3553/9586/3383/64127/5599/1051/6364/8809/182/840/83737/5600
hsa05322	hsa05322	Systemic lupus erythematosus	38	0.39156335	1.655440879	0.010336262	2214/3586/716/2215/940/1991/2904/6741/732/714/1511/715/2903/942/941
hsa05133	hsa05133	Pertussis	72	0.333719592	1.557061436	0.011284086	3569/3576/3586/2353/716/6300/3725/51561/3553/114548/5599/3654/714/810/840/5600/387/715/3689/653509/4843/5594/148022/3684/51806
hsa04970	hsa04970	Salivary secretion	82	0.322369314	1.525064134	0.011905697	362/491/4842/493/1470/5542/3709/1473/481/4025/1469/23236/5582/153/810/5593/54831/727897/5554/113/51806/114/3783/2977/3710/4586/486/91860/6548/1472/5568/1471/482/483/5578/478/5330/1755/23439/196883/148/4589/683/490/1131/146/952/147/820
hsa05142	hsa05142	Chagas disease	100	0.303539384	1.466510251	0.012193002	3569/3576/3586/2353/6348/6300/6347/5054/7048/5521/3725/3553/9630/356/2775/5599/3654/916/714/23236/2769/5600/54106/4843/5594/148022/7097/7046/7040/7043/3827/7099/10333/1636/3456/3458/2774/7124/208/841/8517/7189/5522/5330/5516/2771/917/5603/2773/6416/6352/5518/919/8837/3592
hsa04921	hsa04921	Oxytocin signaling pathway	145	0.278602852	1.401873097	0.013675383	5743/5997/2353/1026/783/5500/815/3725/3763/10369/779/2775/3709/3765/23236/775/5582/5020/786/59285/810/8605/387/5294/10645/3760/7226/10368/5534/3762/93589/53632/5571/113/5594/51806/6261/114/9254/1956/778/4772/59283/5563/2977/23533/3710/85366/781/4893/91860/4776/3761/5568/5565/283748/817/51422/27091/3770/5578/5330/5894/776/196883/2771/57172/2002/4208/785
hsa04659	hsa04659	Th17 cell differentiation	93	0.314293794	1.509458229	0.015770717	3569/5914/2353/3326/6300/4088/7048/112744/3725/51561/6095/3553/30009/7535/59067/5599/916/3561/3556/50616/3716/3594/5600/3662/50615/3560/5534/5594/7046/7040/3559/4772/246778/9466/3932
hsa05226	hsa05226	Gastric cancer	145	0.275794025	1.38773965	0.016371489	4609/1495/1026/4616/581/4088/7048/1452/1017/7015/8074/7479/8323/8313/6469/7483/578/7474/54361/80326/2248/7477/2253/673/2249/2064/3082/2251/8325/1869/2250/5594/4583/6655/7046/7040/7472/10297/7043/1950/1956/8823/11211/7480/2246/7475/8326/4893/1643/6934/1496/6932/1015/51384/208/53358/2885/1870/83998/8817/1030/1045/3728/2254/5894/25759/51176/999/2252/23401/8822/5243/1647/7482/9965/2247/6257/6198/9134…
hsa05224	hsa05224	Breast cancer	144	0.275446615	1.384231107	0.018173806	4609/2353/1026/4616/581/4791/8202/1452/3725/28514/8074/3280/7479/8323/8313/6667/7483/578/182/7474/54361/80326/2248/54567/7477/2253/673/2249/2064/2251/8325/4855/1869/10683/2250/5594/6655/7472/10297/1950/1956/8823/11211/4854/7480/2246/7475/8326/4893/1643/6934/8648/6932/51384/1021/208/53358/2885/672/1870/8817
hsa04068	hsa04068	FoxO signaling pathway	127	0.278254303	1.381220357	0.019976128	3569/3586/1026/4616/3630/10018/6517/6300/1032/4088/7048/1017/23411/356/116986/6446/604/5599/3643/3276/5600/5934/23710/57818/673/53632/5347/5571/5594/10365/6655/7046/7040/7043/1950/1956/8698/5170/1387/5563/2911/901/2033/1901/894/4893/208/8471/2885/5565/6794/1030/51422/8743/9455/5894
hsa04940	hsa04940	Type I diabetes mellitus	23	0.435066099	1.631674705	0.024367568	3002/3630/940/5798/5551/3553/356/942/3382/941/2572/3458/7124
hsa05134	hsa05134	Legionellosis	55	0.334657399	1.505821475	0.025100402	3569/3576/2919/1195/2921/4791/3310/58484/10767/3553/1378/1379
hsa04933	hsa04933	AGE-RAGE signaling pathway in diabetic complications	99	0.293441494	1.414334175	0.023002984	3569/3576/6401/1958/581/6300/6347/7056/4088/5054/7048/3725/3553/1286/3383/5599/113026/23236/1285/5600/84812/5581
hsa04740	hsa04740	Olfactory transduction	119	0.277191827	1.36765312	0.024975025	5997/138804/26716/23538/56656/79345/815/26689/26740/120066/390063/4994/7932/26539/26529/810/5593/124538/4991/8387/3000/26338/1258/26648/390064/8392/26248/283160/51806/81285/26246/26497/8590/442184/162998/26659/283297/408/126370/91860/26476/6543/26219/26658/2774/5568/143503/26493/817/283159/26496/409/8386/4993/26333/79541/5153/10798/81399/135948/79339/8390/8383/144124/5138
hsa05130	hsa05130	Pathogenic Escherichia coli infection	190	0.254908598	1.316995999	0.024975025	3569/3576/9267/2353/7430/10672/581/81027/9871/6300/4542/382/10382/9170/3725/5063/3553/7456/8797/8936/1364/5062/356/114548/3059/79784/64005/8795/5599/9265/3654/9080/2147/578/149461/840/10093/9266/9181/5600/387/4430/79861
hsa04744	hsa04744	Phototransduction	26	0.400106867	1.557790185	0.027083333	810/6010/3000/5145/8787/2979/1258/5148/2779/51806/5957/6295/91860/2986/1259/5158
hsa00590	hsa00590	Arachidonic acid metabolism	51	0.335178766	1.490184954	0.028254289	5743/5320/247/50487/1573/1557/240/9536/5322/242/59344/8605/3248/4051/4056/2053/30814/5730/26279/27306
hsa05410	hsa05410	Hypertrophic cardiomyopathy	98	0.297294741	1.432089282	0.026885051	3569/7170/783/4842/3674/7171/10369/779/6641/3676/3691/7139/775/786/59285/10368/93589/3680/53632/5571/7040/7043/6645/487/9254/489/3690/778/284217/6445/59283/5563/7273/1636/3655/781/6543/7124/3695/5565/7137/51422/27091/3673/776
hsa05210	hsa05210	Colorectal cancer	86	0.297407338	1.416461226	0.028	5366/4609/2353/1026/4616/581/2069/10018/5880/4088/7048/3725/8313/374/5599/578/332/5881/387/5898/673/5594/6655/7046/7040/10297/7043/1950/1956
hsa05152	hsa05152	Tuberculosis	161	0.26559311	1.352707963	0.028086606	3569/2214/3586/2207/2215/581/30835/6300/5868/9103/815/51561/3553/1378/3920/64127/5599/1051/3654/1379/1520/3916/5994/3716/810/3929/5600/387/3451/8877/535/5534/3441/3689/9902/54106/4843/5594/5878/7097/1594/7040/64581/7043/3684/51806/56848/1387/7099/10333/7879/2033/11151/3456/4802/8767/3452/91860/3458/7124/208/23545/841/817/4800/7189/10312/3448/64170/8915/5894/10332/1509/3439/4360/637/5603/7421/843/…
hsa04672	hsa04672	Intestinal immune network for IgA production	33	0.375352026	1.537779312	0.030161984	3569/7852/3586/940/115650/3676/8174/23308/23495/942/941/7040/5284/6370/608/3695
hsa04978	hsa04978	Mineral absorption	57	0.333241942	1.502708341	0.030099423	4499/4501/645745/491/4493/493/340024/6569/4495/4502/142680/4496/481/54822/4891/4494/65010/6523/79901/6550/795/486/6543/540/482/483/3163/478/23439/55630/490/7421/1181/475/477/140803/3162
hsa03430	hsa03430	Mismatch repair	23	-0.254420617	-1.494131194	0.0293872	5111/5982/5424/6118/6119/57804/5395/3978/5425/5983/10714/5984/27030/4437/2956/5985/4292/5981/4436/6117
hsa05416	hsa05416	Viral myocarditis	47	0.344243048	1.517638854	0.03192041	940/5880/5551/3683/4842/1981/3383/6641/5881/1604/3689/942/1525/941/27/6645/1982/284217/6445/25
hsa04625	hsa04625	C-type lectin receptor signaling pathway	101	0.28577723	1.382218382	0.033	3569/5743/3586/1960/2207/1959/30835/6300/4791/6773/3725/51561/3553/114548/3709/5599/6361/6367/810/5600/387/10379/22808/5534/5971/602/5594/5058/64581/51806/4772/338339/3710/4893/9641/91860/7124/208/4776/834/841/8517/64170/8915/5894/5580/10332/22800/5603/51266/1263/8844/3592/10892/5533/5336/3659
hsa00565	hsa00565	Ether lipid metabolism	37	0.361478309	1.51904211	0.033811475	5320/50487/5322/8605/122618/30814/79153/26279/23646/255043/7368/5337/254531/54947/5049/283748/10390/133121/8540/81579/7941/5319/56994/5338/255189/5050/284161
hsa05217	hsa05217	Basal cell carcinoma	61	0.312327549	1.422681117	0.035105316	1026/4616/581/7479/8323/8313/6469/7483/578/7474/54361/80326/6608/7477/8643/8325/7472/10297/2735/11211/7480/7475/8326/1643/6934/6932/51384
hsa05417	hsa05417	Lipid and atherosclerosis	206	0.246375826	1.281946927	0.034965035	3569/3576/6401/2919/2353/6348/581/2921/3326/6300/6347/3310/815/3725/1573/3553/8797/3383/356/114548/337/1548/10010/8795/5599/7494/4973/9451/3654/4780/23236/1535/4688/810/5906/3929/840/10451/9619/5600/4067/2081/387/653361/3451/3949/598/2920/19/5534/3441/5594/148022/7097/335/3665/51806/4772/5170/3303/7099/10333/7409/4689/7410/3456/3452/338/4893/9641/91860/7184/5747/7124/208/22926/834/841/817/8517/71…
hsa04670	hsa04670	Leukocyte transendothelial migration	110	0.27730516	1.35835943	0.037	7852/1495/3702/7430/83692/6300/5880/399/3683/1364/3383/83593/3676/7408/10627/9080/5582/11069/1535/149461/4688/5906/10451/5600/387/653361/1366/4267/3689/26285/1500/3684/29895/58494/93408/7409/4689/7410/10686/1365/50848/1496/5747/24146/9074/53842/4313/100506658/5578/23562/5879
hsa04261	hsa04261	Adrenergic signaling in cardiomyocytes	150	0.257092374	1.299950185	0.036963037	7170/1390/783/6300/6332/5500/491/5521/815/493/7171/9586/10369/779/481/7139/23236/775/11069/153/11149/786/59285/810/5600/5294/5525/3753/10368/93589/113/5594/487/51806/114/9254/489/778/59283/23533/781/6324/486/91860/6543/6548/208/5568/7137/817/5522/482/483/27091/5578/478/5330/776/5350/23439/5516/196883/2771/148/785/490/6331/5603/4633/2773/7168/146/5526/6330/488/147/5518/1385/477/64208/10411/5527/84…
hsa05330	hsa05330	Allograft rejection	17	0.440289152	1.547830746	0.041439477	3002/3586/940/5551/356/942/941/3458/7124
hsa05216	hsa05216	Thyroid cancer	37	0.355536864	1.494074345	0.040983607	7170/4609/1026/4616/581/8030/578/673/5594/7849/10342/4893/1643/6934/6932/5979/4914/51176/999/1647
hsa04612	hsa04612	Antigen processing and presentation	54	0.319284224	1.434560193	0.04321608	3805/3823/3326/3802/3824/3310/3806/10437/926/5641/6892/1520/3803/115653/5994/3810/3808/3303/3809/3804/4802/3458/7124/57292/4800/925/1514/3813
hsa05320	hsa05320	Autoimmune thyroid disease	30	0.365315829	1.471408728	0.044513458	3002/3586/940/7173/5551/1493/356/3451/3441/942/941
